# Supplementary material for: Comorbidity-Guided Text Mining and Omics Pipeline to Identify Candidate Genes and Drugs for Alzheimer’s Disease
Source: Genes (Basel). 2024 May 11;15(5):614. doi: 10.3390/genes15050614 (PMC11121575; doi:10.3390/genes15050614)
Supplement: Supplementary file 1 [file genes-15-00614-s001.zip]

Archive with 4 entries (4 files):
- genes-2965344-supplementary Data S1.xlsx
- genes-2965344-supplementary Data S2.pdf
- genes-2965344-supplementary Data S3.xlsx
- genes-2965344-supplementary Data S4.pdf
