# Supplementary material for: Comorbidity-Guided Text Mining and Omics Pipeline to Identify Candidate Genes and Drugs for Alzheimer’s Disease
Source: Genes (Basel). 2024 May 11;15(5):614. doi: 10.3390/genes15050614 (PMC11121575; doi:10.3390/genes15050614)
Supplement: Supplementary file 1 [file genes-15-00614-s001.zip › genes-2965344-supplementary Data S1.xlsx]

## Sheet: Sheet1
Supplementary Data S1. Common candidate genes for AD and each comorbid disease under study
AD and Dementia	AD and Type 2 Diabetes	AD and Hypertension	AD and Parkinson's disease	AD and Down syndrome
APOE	NOTCH2	ACTA2	MAPT	APOE
APP	CDKAL1	NOTCH1	KANSL1	APP
SYNJ1	LAMA1	MMP2	LINCO2210-CRHR1	SYNJ1
COL18A1	TMEM94	NOTCH2	SORL1	COL18A1
PSEN1	TCF7L2	LRP6	TMEM106B	PSEN1
MAPT		NOTCH3	KCNN3	SIK1
APOC1		MMP14	WNT3	N6AMT1
PLAU		TRPC6	APP	BACE1
NOS3		RBPJ	PSEN1	GATA1
TOMM40		L3MBTL4	PSEN2	MAPT
MPO		CDH13	A2M	BDNF
NECTIN2		EYA4	LINC00476	SORL1
A2M		MSRA	CNTN1	TUBB3
HFE		SLC39A8	HFE	CRYAB
PSEN2		CACNB2	PLAU	RCAN1
ABCA7		FURIN	APOE	TNF
GRIN3A		CD2AP	NOS3	VEGFA
FARP1		HLA-DRB1	MPO	IL1B
LAMA1		MACROD2	ABCA7	DYRK1A
TGFB2		NOS3	JPH3	PRNP
EN2		HFE	SQSTM1	JAK2
HSPG2		CACNA1D	HLA-DRB5	IL6
TF		TGFB2		TP53
WAC		NR3C2		BACE2
MSH2		COL4A4		IL10
RAB3D		KRAS		S100B
F13A1				UBC
HTR7				CTNNB1
CADPS2				SOD1
ZNF804A				IL1A
SELP				SST
METTL8				CASP3
PIK3R1				ABCG1
BCHE
BIN1
MMP12
MMP3
PICALM
VLDLR
HRK
HTRT
