# Supplementary material for: Comorbidity-Guided Text Mining and Omics Pipeline to Identify Candidate Genes and Drugs for Alzheimer’s Disease
Source: Genes (Basel). 2024 May 11;15(5):614. doi: 10.3390/genes15050614 (PMC11121575; doi:10.3390/genes15050614)
Supplement: Supplementary file 1 [file genes-15-00614-s001.zip › genes-2965344-supplementary Data S3.xlsx]

## Sheet: AD_Dementia
AD Genes	Dementia Genes	neighborhood_on_chromosome	gene_fusion	phylogenetic_cooccurrence	homology	coexpression	experimentally_determined_interaction	database_annotated	automated_textmining	combined_score
APOE	LRP1	0	0	0	0	0.119	0.789	0.9	0.989	0.999
APP	SORL1	0	0	0	0	0.063	0.887	0.8	0.989	0.999
APP	PSEN1	0	0	0	0	0.048	0.974	0.9	0.972	0.999
LRP1	SERPINE1	0	0	0	0	0.07	0.283	0.9	0.988	0.999
LRP1	APOE	0	0	0	0	0.119	0.789	0.9	0.989	0.999
MLH1	MSH6	0.073	0	0.298	0	0.183	0.916	0.6	0.995	0.999
MLH1	MSH2	0.073	0	0.398	0	0.249	0.952	0.6	0.968	0.999
MMP3	TIMP1	0	0	0	0	0.111	0.941	0.9	0.989	0.999
MSH2	MLH1	0.073	0	0.398	0	0.249	0.952	0.6	0.968	0.999
MSH2	MSH6	0	0	0.293	0.642	0.948	0.995	0.9	0.995	0.999
MSH6	MLH1	0.073	0	0.298	0	0.183	0.916	0.6	0.995	0.999
MSH6	MSH2	0	0	0.293	0.642	0.948	0.995	0.9	0.995	0.999
PIK3CA	PIK3R1	0	0	0	0	0.084	0.998	0.9	0.991	0.999
PIK3R1	PIK3CA	0	0	0	0	0.084	0.998	0.9	0.991	0.999
PLAU	SERPINE1	0	0	0	0	0.214	0.976	0.9	0.989	0.999
PLAU	VTN	0	0	0	0	0	0.8	0.9	0.971	0.999
PSEN1	APP	0	0	0	0	0.048	0.974	0.9	0.972	0.999
SELP	SELPLG	0	0	0	0	0.127	0.873	0.9	0.989	0.999
SELPLG	SELP	0	0	0	0	0.127	0.873	0.9	0.989	0.999
SERPINE1	LRP1	0	0	0	0	0.07	0.283	0.9	0.988	0.999
SERPINE1	PLAU	0	0	0	0	0.214	0.976	0.9	0.989	0.999
SERPINE1	VTN	0	0	0	0	0.063	0.967	0.9	0.989	0.999
SORL1	APP	0	0	0	0	0.063	0.887	0.8	0.989	0.999
TIMP1	MMP3	0	0	0	0	0.111	0.941	0.9	0.989	0.999
TOMM22	TOMM40	0	0	0	0	0.293	0.992	0.8	0.993	0.999
TOMM40	TOMM22	0	0	0	0	0.293	0.992	0.8	0.993	0.999
VTN	SERPINE1	0	0	0	0	0.063	0.967	0.9	0.989	0.999
VTN	PLAU	0	0	0	0	0	0.8	0.9	0.971	0.999
APOE	APP	0	0	0	0	0.071	0.871	0.72	0.972	0.998
APP	APOE	0	0	0	0	0.071	0.871	0.72	0.972	0.998
A2M	LRP1	0	0	0	0	0.174	0.709	0	0.989	0.997
APOE	MAPT	0	0	0	0	0	0.823	0	0.983	0.997
APOE	VLDLR	0	0	0	0	0.06	0.473	0.54	0.988	0.997
LRP1	A2M	0	0	0	0	0.174	0.709	0	0.989	0.997
MAPT	APOE	0	0	0	0	0	0.823	0	0.983	0.997
VLDLR	APOE	0	0	0	0	0.06	0.473	0.54	0.988	0.997
APOC1	APOE	0	0	0	0	0.804	0	0.72	0.92	0.995
APOE	SORL1	0	0	0	0	0	0.622	0	0.987	0.995
APOE	APOC1	0	0	0	0	0.804	0	0.72	0.92	0.995
SORL1	APOE	0	0	0	0	0	0.622	0	0.987	0.995
BIN1	PICALM	0	0	0	0	0.062	0.25	0.9	0.917	0.993
PICALM	BIN1	0	0	0	0	0.062	0.25	0.9	0.917	0.993
APP	LRP1	0	0	0	0	0.142	0.684	0	0.974	0.992
LRP1	APP	0	0	0	0	0.142	0.684	0	0.974	0.992
SERPINE1	VLDLR	0	0	0	0	0	0.059	0.9	0.917	0.991
VLDLR	SERPINE1	0	0	0	0	0	0.059	0.9	0.917	0.991
LRP1	PLAU	0	0	0	0	0	0.056	0.9	0.868	0.986
PLAU	LRP1	0	0	0	0	0	0.056	0.9	0.868	0.986
APP	TOMM40	0	0	0	0	0	0	0	0.985	0.985
TOMM40	APP	0	0	0	0	0	0	0	0.985	0.985
APP	PSEN2	0	0	0	0	0.048	0.478	0	0.945	0.97
PSEN2	APP	0	0	0	0	0.048	0.478	0	0.945	0.97
APP	MAPT	0	0	0	0	0.065	0.746	0	0.883	0.969
MAPT	APP	0	0	0	0	0.065	0.746	0	0.883	0.969
BIN1	SYNJ1	0	0	0	0	0.053	0.325	0.9	0.548	0.967
SYNJ1	BIN1	0	0	0	0	0.053	0.325	0.9	0.548	0.967
PICALM	SYNJ1	0	0	0	0	0.123	0	0.9	0.643	0.966
SYNJ1	PICALM	0	0	0	0	0.123	0	0.9	0.643	0.966
BIN1	MAPT	0	0	0	0	0.062	0.777	0	0.813	0.957
MAPT	BIN1	0	0	0	0	0.062	0.777	0	0.813	0.957
APP	TGFB2	0	0	0	0	0.117	0.681	0	0.832	0.948
TGFB2	APP	0	0	0	0	0.117	0.681	0	0.832	0.948
APOE	PICALM	0	0	0	0	0	0	0	0.946	0.946
PICALM	APOE	0	0	0	0	0	0	0	0.946	0.946
COL18A1	MMP3	0	0	0	0	0.062	0	0.9	0.424	0.941
MMP3	COL18A1	0	0	0	0	0.062	0	0.9	0.424	0.941
HSPG2	MMP3	0	0	0	0	0.07	0	0.9	0.395	0.938
MMP3	HSPG2	0	0	0	0	0.07	0	0.9	0.395	0.938
PLAU	VLDLR	0	0	0	0	0.062	0.056	0.9	0.337	0.933
VLDLR	PLAU	0	0	0	0	0.062	0.056	0.9	0.337	0.933
COL18A1	MMP12	0	0	0	0	0.062	0	0.9	0.341	0.932
MMP12	COL18A1	0	0	0	0	0.062	0	0.9	0.341	0.932
HSPG2	MMP12	0	0	0	0	0	0	0.9	0.278	0.924
MMP12	HSPG2	0	0	0	0	0	0	0.9	0.278	0.924
APOE	TOMM40	0	0	0	0	0	0	0	0.923	0.923
TOMM40	APOE	0	0	0	0	0	0	0	0.923	0.923
HSPG2	LRP1	0	0	0	0.538	0.118	0	0.9	0.355	0.922
LRP1	HSPG2	0	0	0	0.538	0.118	0	0.9	0.355	0.922
LAMA1	PIK3CA	0	0	0	0	0.062	0.058	0.9	0.114	0.911
PIK3CA	LAMA1	0	0	0	0	0.062	0.058	0.9	0.114	0.911
COL18A1	HSPG2	0	0	0	0	0.2	0.392	0	0.83	0.91
HSPG2	COL18A1	0	0	0	0	0.2	0.392	0	0.83	0.91
MAPT	PSEN1	0	0	0	0	0	0.27	0	0.882	0.91
PSEN1	MAPT	0	0	0	0	0	0.27	0	0.882	0.91
APOE	PSEN1	0	0	0	0	0.062	0	0	0.9	0.902
PSEN1	APOE	0	0	0	0	0.062	0	0	0.9	0.902
SYNJ1	TF	0	0	0	0	0.066	0	0.9	0	0.902
TF	SYNJ1	0	0	0	0	0.066	0	0.9	0	0.902
LAMA1	PIK3R1	0	0	0	0	0	0	0.9	0.046	0.9
PIK3CA	VLDLR	0	0	0	0	0	0	0.9	0.049	0.9
PIK3R1	VLDLR	0	0	0	0	0	0	0.9	0	0.9
PIK3R1	LAMA1	0	0	0	0	0	0	0.9	0.046	0.9
VLDLR	PIK3CA	0	0	0	0	0	0	0.9	0.049	0.9
VLDLR	PIK3R1	0	0	0	0	0	0	0.9	0	0.9
PSEN1	PSEN2	0	0	0	0.966	0	0.501	0.8	0.992	0.899
PSEN2	PSEN1	0	0	0	0.966	0	0.501	0.8	0.992	0.899
APOE	BIN1	0	0	0	0	0	0	0.54	0.763	0.886
BIN1	APOE	0	0	0	0	0	0	0.54	0.763	0.886
APP	PICALM	0	0	0	0	0.062	0	0	0.869	0.873
PICALM	APP	0	0	0	0	0.062	0	0	0.869	0.873
APOE	PSEN2	0	0	0	0	0.062	0	0	0.866	0.869
PSEN2	APOE	0	0	0	0	0.062	0	0	0.866	0.869
ABCA7	APOE	0	0	0	0	0	0	0	0.862	0.862
APOE	ABCA7	0	0	0	0	0	0	0	0.862	0.862
ABCA7	BIN1	0	0	0	0	0.062	0	0	0.857	0.86
ABCA7	PICALM	0	0	0	0	0	0	0	0.86	0.86
BIN1	ABCA7	0	0	0	0	0.062	0	0	0.857	0.86
PICALM	ABCA7	0	0	0	0	0	0	0	0.86	0.86
A2M	APOE	0	0	0	0	0.158	0.27	0	0.785	0.856
APOE	A2M	0	0	0	0	0.158	0.27	0	0.785	0.856
APOE	BCHE	0	0	0	0	0.085	0	0	0.845	0.852
BCHE	APOE	0	0	0	0	0.085	0	0	0.845	0.852
PICALM	SORL1	0	0	0	0	0.062	0.169	0	0.824	0.851
SORL1	PICALM	0	0	0	0	0.062	0.169	0	0.824	0.851
APP	BIN1	0	0	0	0	0.085	0	0.54	0.672	0.85
BIN1	APP	0	0	0	0	0.085	0	0.54	0.672	0.85
HSPG2	LAMA1	0	0	0	0.58	0.062	0.502	0.6	0.531	0.84
LAMA1	HSPG2	0	0	0	0.58	0.062	0.502	0.6	0.531	0.84
APP	VLDLR	0	0	0	0	0.062	0.058	0.54	0.64	0.834
VLDLR	APP	0	0	0	0	0.062	0.058	0.54	0.64	0.834
A2M	APP	0	0	0	0	0.123	0.27	0	0.751	0.826
APP	A2M	0	0	0	0	0.123	0.27	0	0.751	0.826
APOE	MMP3	0	0	0	0	0	0.689	0	0.445	0.82
MMP3	APOE	0	0	0	0	0	0.689	0	0.445	0.82
A2M	TGFB2	0	0	0	0	0.063	0	0	0.81	0.815
TGFB2	A2M	0	0	0	0	0.063	0	0	0.81	0.815
MAPT	PSEN2	0	0	0	0	0	0	0	0.811	0.811
PSEN2	MAPT	0	0	0	0	0	0	0	0.811	0.811
ABCA7	SORL1	0	0	0	0	0.062	0	0	0.803	0.807
SORL1	ABCA7	0	0	0	0	0.062	0	0	0.803	0.807
MMP12	TIMP1	0	0	0	0	0.085	0.18	0	0.761	0.805
TIMP1	MMP12	0	0	0	0	0.085	0.18	0	0.761	0.805
HFE	TF	0	0	0	0	0.062	0.161	0.72	0.199	0.799
TF	HFE	0	0	0	0	0.062	0.161	0.72	0.199	0.799
APOE	HSPG2	0	0	0	0	0	0	0.6	0.516	0.798
HSPG2	APOE	0	0	0	0	0	0	0.6	0.516	0.798
APOC1	APP	0	0	0	0	0.062	0	0.72	0.29	0.797
APP	APOC1	0	0	0	0	0.062	0	0.72	0.29	0.797
SERPINE1	TIMP1	0	0	0	0	0.176	0	0	0.736	0.773
TIMP1	SERPINE1	0	0	0	0	0.176	0	0	0.736	0.773
BIN1	SORL1	0	0	0	0	0.063	0	0	0.766	0.771
SORL1	BIN1	0	0	0	0	0.063	0	0	0.766	0.771
MMP3	SERPINE1	0	0	0	0	0.159	0.225	0	0.675	0.769
SERPINE1	MMP3	0	0	0	0	0.159	0.225	0	0.675	0.769
A2M	MMP3	0	0	0	0	0	0	0.6	0.431	0.763
MMP3	A2M	0	0	0	0	0	0	0.6	0.431	0.763
APOC1	VLDLR	0	0	0	0	0	0	0.6	0.386	0.743
APOC1	TOMM40	0	0	0	0	0	0	0	0.742	0.743
TOMM40	APOC1	0	0	0	0	0	0	0	0.742	0.743
VLDLR	APOC1	0	0	0	0	0	0	0.6	0.386	0.743
APP	BCHE	0	0	0	0	0.087	0	0	0.722	0.735
BCHE	APP	0	0	0	0	0.087	0	0	0.722	0.735
PSEN1	SORL1	0	0	0	0	0.084	0	0	0.723	0.735
SORL1	PSEN1	0	0	0	0	0.084	0	0	0.723	0.735
PSEN2	SORL1	0	0	0	0	0.064	0	0	0.721	0.728
SORL1	PSEN2	0	0	0	0	0.064	0	0	0.721	0.728
PIK3R1	SYNJ1	0	0	0	0	0.086	0	0.65	0.211	0.726
SYNJ1	PIK3R1	0	0	0	0	0.086	0	0.65	0.211	0.726
A2M	SERPINE1	0	0	0	0	0	0	0	0.718	0.718
SERPINE1	A2M	0	0	0	0	0	0	0	0.718	0.718
APOE	NOS3	0	0	0	0	0.062	0	0	0.71	0.716
NOS3	APOE	0	0	0	0	0.062	0	0	0.71	0.716
PLAU	TIMP1	0	0	0	0	0.158	0	0	0.677	0.716
TIMP1	PLAU	0	0	0	0	0.158	0	0	0.677	0.716
PICALM	PSEN1	0	0	0	0	0.122	0	0	0.689	0.715
PSEN1	PICALM	0	0	0	0	0.122	0	0	0.689	0.715
LRP1	TIMP1	0	0	0	0	0	0	0	0.71	0.71
TIMP1	LRP1	0	0	0	0	0	0	0	0.71	0.71
PICALM	PSEN2	0	0	0	0	0	0	0	0.707	0.707
PSEN2	PICALM	0	0	0	0	0	0	0	0.707	0.707
PIK3CA	SYNJ1	0	0	0	0	0.088	0.057	0.65	0.127	0.702
SYNJ1	PIK3CA	0	0	0	0	0.088	0.057	0.65	0.127	0.702
A2M	MMP12	0	0	0	0	0.074	0	0.6	0.26	0.701
MMP12	A2M	0	0	0	0	0.074	0	0.6	0.26	0.701
APOC1	BIN1	0	0	0	0	0	0	0.54	0.376	0.7
BIN1	APOC1	0	0	0	0	0	0	0.54	0.376	0.7
MPO	SELP	0	0	0	0	0.096	0.056	0	0.674	0.698
SELP	MPO	0	0	0	0	0.096	0.056	0	0.674	0.698
NOS3	SERPINE1	0	0	0	0	0.052	0	0	0.694	0.697
SERPINE1	NOS3	0	0	0	0	0.052	0	0	0.694	0.697
ABCA7	PSEN2	0	0	0	0	0.062	0	0	0.687	0.694
PSEN2	ABCA7	0	0	0	0	0.062	0	0	0.687	0.694
MLH1	PIK3CA	0	0	0	0	0.062	0	0	0.686	0.693
PIK3CA	MLH1	0	0	0	0	0.062	0	0	0.686	0.693
ABCA7	APP	0	0	0	0	0.051	0	0	0.681	0.684
APP	ABCA7	0	0	0	0	0.051	0	0	0.681	0.684
LRP1	PICALM	0	0	0	0	0.063	0	0	0.674	0.682
PICALM	LRP1	0	0	0	0	0.063	0	0	0.674	0.682
SELP	SERPINE1	0	0	0	0	0.062	0.057	0	0.669	0.681
SERPINE1	SELP	0	0	0	0	0.062	0.057	0	0.669	0.681
PIK3CA	TERT	0	0	0	0	0	0.116	0	0.652	0.679
TERT	PIK3CA	0	0	0	0	0	0.116	0	0.652	0.679
ABCA7	PSEN1	0	0	0	0	0.062	0	0	0.668	0.675
PSEN1	ABCA7	0	0	0	0	0.062	0	0	0.668	0.675
COL18A1	LAMA1	0	0	0	0	0.063	0	0.6	0.2	0.674
LAMA1	COL18A1	0	0	0	0	0.063	0	0.6	0.2	0.674
BIN1	PSEN2	0	0	0	0	0	0	0	0.666	0.666
PSEN2	BIN1	0	0	0	0	0	0	0	0.666	0.666
MSH6	PIK3CA	0	0	0	0	0.062	0.152	0	0.608	0.661
PIK3CA	MSH6	0	0	0	0	0.062	0.152	0	0.608	0.661
MAPT	PICALM	0	0	0	0	0.062	0.177	0	0.595	0.66
PICALM	MAPT	0	0	0	0	0.062	0.177	0	0.595	0.66
BIN1	PSEN1	0	0	0	0	0	0	0	0.653	0.653
PSEN1	BIN1	0	0	0	0	0	0	0	0.653	0.653
BIN1	VLDLR	0	0	0	0	0.062	0	0.54	0.239	0.643
VLDLR	BIN1	0	0	0	0	0.062	0	0.54	0.239	0.643
A2M	TF	0	0	0	0	0.149	0	0	0.591	0.638
TF	A2M	0	0	0	0	0.149	0	0	0.591	0.638
PVRL2	TOMM40	0	0.028	0	0	0	0	0	0.636	0.636
TOMM40	PVRL2	0	0.028	0	0	0	0	0	0.636	0.636
PICALM	TOMM40	0	0	0	0	0	0	0	0.631	0.631
TOMM40	PICALM	0	0	0	0	0	0	0	0.631	0.631
MMP3	PLAU	0	0	0	0	0.098	0	0	0.605	0.628
PLAU	MMP3	0	0	0	0	0.098	0	0	0.605	0.628
MSH2	PIK3CA	0	0	0	0	0.062	0.152	0	0.569	0.627
PIK3CA	MSH2	0	0	0	0	0.062	0.152	0	0.569	0.627
APP	HSPG2	0	0	0	0	0.145	0.213	0	0.489	0.626
HSPG2	APP	0	0	0	0	0.145	0.213	0	0.489	0.626
NOS3	SELP	0	0	0	0	0.056	0	0	0.61	0.616
SELP	NOS3	0	0	0	0	0.056	0	0	0.61	0.616
BCHE	PSEN1	0	0	0	0	0	0	0	0.615	0.615
PSEN1	BCHE	0	0	0	0	0	0	0	0.615	0.615
MAPT	SORL1	0	0	0	0	0.062	0	0	0.601	0.609
SORL1	MAPT	0	0	0	0	0.062	0	0	0.601	0.609
A2M	TIMP1	0	0	0	0	0.062	0	0	0.596	0.605
APOE	SELP	0	0	0	0	0	0.125	0	0.567	0.605
SELP	APOE	0	0	0	0	0	0.125	0	0.567	0.605
TIMP1	A2M	0	0	0	0	0.062	0	0	0.596	0.605
APOE	SERPINE1	0	0	0	0	0	0	0	0.601	0.601
SERPINE1	APOE	0	0	0	0	0	0	0	0.601	0.601
SERPINE1	TGFB2	0	0	0	0	0.098	0	0	0.569	0.594
TGFB2	SERPINE1	0	0	0	0	0.098	0	0	0.569	0.594
MPO	NOS3	0	0	0	0	0	0.09	0	0.565	0.587
NOS3	MPO	0	0	0	0	0	0.09	0	0.565	0.587
APOE	HFE	0	0	0	0	0	0	0	0.582	0.582
HFE	APOE	0	0	0	0	0	0	0	0.582	0.582
COL18A1	TIMP1	0	0	0	0	0.069	0	0	0.562	0.575
TIMP1	COL18A1	0	0	0	0	0.069	0	0	0.562	0.575
TGFB2	TIMP1	0	0	0	0	0	0.069	0	0.561	0.573
TIMP1	TGFB2	0	0	0	0	0	0.069	0	0.561	0.573
BCHE	MAPT	0	0	0	0	0.062	0	0	0.562	0.571
MAPT	BCHE	0	0	0	0	0.062	0	0	0.562	0.571
MAPT	SYNJ1	0	0	0	0	0.079	0.362	0	0.325	0.569
SYNJ1	MAPT	0	0	0	0	0.079	0.362	0	0.325	0.569
BIN1	TOMM40	0	0	0	0	0	0	0	0.561	0.561
TOMM40	BIN1	0	0	0	0	0	0	0	0.561	0.561
APP	COL18A1	0	0	0	0	0.111	0.457	0	0.162	0.56
COL18A1	APP	0	0	0	0	0.111	0.457	0	0.162	0.56
COL18A1	VTN	0	0	0	0	0.09	0	0	0.536	0.559
VTN	COL18A1	0	0	0	0	0.09	0	0	0.536	0.559
ABCA7	MAPT	0	0	0	0	0	0	0	0.556	0.556
HSPG2	VTN	0	0	0	0	0	0	0	0.556	0.556
MAPT	ABCA7	0	0	0	0	0	0	0	0.556	0.556
VTN	HSPG2	0	0	0	0	0	0	0	0.556	0.556
APOE	VTN	0	0	0	0	0.093	0.075	0	0.51	0.553
VTN	APOE	0	0	0	0	0.093	0.075	0	0.51	0.553
MAPT	VLDLR	0	0	0	0	0.062	0	0	0.539	0.549
VLDLR	MAPT	0	0	0	0	0.062	0	0	0.539	0.549
MAPT	PIK3R1	0	0	0	0	0	0.486	0	0.157	0.548
PIK3R1	MAPT	0	0	0	0	0	0.486	0	0.157	0.548
A2M	VTN	0	0	0	0	0.111	0	0	0.503	0.539
VTN	A2M	0	0	0	0	0.111	0	0	0.503	0.539
TF	VTN	0	0	0	0	0.298	0	0	0.369	0.538
VTN	TF	0	0	0	0	0.298	0	0	0.369	0.538
ABCA7	TOMM40	0	0	0	0	0	0	0	0.537	0.537
TOMM40	ABCA7	0	0	0	0	0	0	0	0.537	0.537
TIMP1	VTN	0	0	0	0	0	0.18	0	0.451	0.531
VTN	TIMP1	0	0	0	0	0	0.18	0	0.451	0.531
SORL1	TOMM40	0	0	0	0	0	0	0	0.529	0.529
TOMM40	SORL1	0	0	0	0	0	0	0	0.529	0.529
MPO	TIMP1	0	0	0	0	0.062	0	0	0.518	0.528
TIMP1	MPO	0	0	0	0	0.062	0	0	0.518	0.528
A2M	MPO	0	0	0	0	0	0.282	0	0.359	0.52
MPO	A2M	0	0	0	0	0	0.282	0	0.359	0.52
APOC1	PVRL2	0	0	0	0	0	0	0	0.517	0.517
MMP12	MMP3	0	0	0.318	0.946	0.298	0	0.3	0.807	0.517
MMP3	MMP12	0	0	0.318	0.946	0.298	0	0.3	0.807	0.517
MPO	SERPINE1	0	0	0	0	0	0	0	0.517	0.517
PVRL2	APOC1	0	0	0	0	0	0	0	0.517	0.517
SERPINE1	MPO	0	0	0	0	0	0	0	0.517	0.517
A2M	PLAU	0	0	0	0	0	0.134	0	0.455	0.507
PLAU	A2M	0	0	0	0	0	0.134	0	0.455	0.507
LRP1	PSEN1	0	0	0	0	0.063	0	0	0.481	0.493
PSEN1	LRP1	0	0	0	0	0.063	0	0	0.481	0.493
ABCA7	LRP1	0	0	0	0	0	0	0	0.485	0.485
LRP1	ABCA7	0	0	0	0	0	0	0	0.485	0.485
BCHE	TF	0	0.003	0	0	0.094	0	0	0.453	0.483
BCHE	PSEN2	0	0	0	0	0	0	0	0.483	0.483
LRP1	TGFB2	0	0	0	0	0.07	0	0	0.466	0.483
PSEN2	BCHE	0	0	0	0	0	0	0	0.483	0.483
TF	BCHE	0	0.003	0	0	0.094	0	0	0.453	0.483
TGFB2	LRP1	0	0	0	0	0.07	0	0	0.466	0.483
PSEN1	TOMM40	0	0	0	0	0.043	0	0	0.478	0.479
TOMM40	PSEN1	0	0	0	0	0.043	0	0	0.478	0.479
SELP	VTN	0	0	0	0	0	0	0	0.476	0.476
VTN	SELP	0	0	0	0	0	0	0	0.476	0.476
APOE	MPO	0	0	0	0	0	0	0	0.472	0.472
COL18A1	SERPINE1	0	0	0	0	0.076	0	0	0.452	0.472
MPO	APOE	0	0	0	0	0	0	0	0.472	0.472
SERPINE1	COL18A1	0	0	0	0	0.076	0	0	0.452	0.472
APOE	TIMP1	0	0	0	0	0	0	0	0.47	0.47
TIMP1	APOE	0	0	0	0	0	0	0	0.47	0.47
NOS3	TIMP1	0	0	0	0	0	0	0	0.469	0.469
TIMP1	NOS3	0	0	0	0	0	0	0	0.469	0.469
COL18A1	NOS3	0	0	0	0	0.062	0	0	0.456	0.467
NOS3	COL18A1	0	0	0	0	0.062	0	0	0.456	0.467
PSEN2	TOMM40	0	0	0	0	0	0	0	0.467	0.467
TOMM40	PSEN2	0	0	0	0	0	0	0	0.467	0.467
A2M	PSEN1	0	0	0	0	0	0	0	0.465	0.465
MMP3	TGFB2	0	0	0	0	0	0	0	0.465	0.465
PSEN1	A2M	0	0	0	0	0	0	0	0.465	0.465
TGFB2	VTN	0	0	0	0	0	0.27	0	0.298	0.465
TGFB2	MMP3	0	0	0	0	0	0	0	0.465	0.465
VTN	TGFB2	0	0	0	0	0	0.27	0	0.298	0.465
APOE	PVRL2	0	0	0	0	0	0	0	0.459	0.459
APP	SYNJ1	0	0	0	0	0.08	0	0	0.436	0.459
PVRL2	APOE	0	0	0	0	0	0	0	0.459	0.459
SYNJ1	APP	0	0	0	0	0.08	0	0	0.436	0.459
MAPT	TOMM40	0	0	0	0	0	0	0	0.455	0.455
MMP3	MPO	0	0	0	0	0	0	0	0.455	0.455
MPO	MMP3	0	0	0	0	0	0	0	0.455	0.455
TOMM40	MAPT	0	0	0	0	0	0	0	0.455	0.455
A2M	MAPT	0	0	0	0	0	0.27	0	0.281	0.452
MAPT	A2M	0	0	0	0	0	0.27	0	0.281	0.452
LRP1	VTN	0	0	0	0	0.084	0	0	0.412	0.439
VTN	LRP1	0	0	0	0	0.084	0	0	0.412	0.439
PSEN1	VLDLR	0	0	0	0	0.062	0	0	0.426	0.438
VLDLR	PSEN1	0	0	0	0	0.062	0	0	0.426	0.438
MPO	SELPLG	0	0	0	0	0.111	0	0	0.387	0.431
SELPLG	MPO	0	0	0	0	0.111	0	0	0.387	0.431
APP	LAMA1	0	0	0	0	0	0.213	0	0.305	0.43
LAMA1	APP	0	0	0	0	0	0.213	0	0.305	0.43
HSPG2	TIMP1	0	0	0	0	0.079	0	0	0.405	0.429
SELP	TIMP1	0	0	0	0	0.062	0	0	0.417	0.429
TIMP1	SELP	0	0	0	0	0.062	0	0	0.417	0.429
TIMP1	HSPG2	0	0	0	0	0.079	0	0	0.405	0.429
MMP12	SERPINE1	0	0	0	0	0.077	0.056	0	0.395	0.427
SERPINE1	MMP12	0	0	0	0	0.077	0.056	0	0.395	0.427
APP	GRIN3A	0	0	0	0	0.051	0	0	0.42	0.426
GRIN3A	APP	0	0	0	0	0.051	0	0	0.42	0.426
MMP12	PLAU	0	0	0	0	0.076	0	0	0.403	0.425
PLAU	MMP12	0	0	0	0	0.076	0	0	0.403	0.425
APOE	TF	0	0	0	0	0.179	0	0	0.325	0.422
TF	APOE	0	0	0	0	0.179	0	0	0.325	0.422
A2M	SORL1	0	0	0	0	0.049	0.076	0	0.391	0.418
APP	VTN	0	0	0	0	0.062	0.27	0	0.218	0.418
SORL1	A2M	0	0	0	0	0.049	0.076	0	0.391	0.418
VTN	APP	0	0	0	0	0.062	0.27	0	0.218	0.418
MLH1	TERT	0	0	0	0	0.077	0	0	0.392	0.414
TERT	MLH1	0	0	0	0	0.077	0	0	0.392	0.414
APOE	MMP12	0	0	0	0	0	0.075	0	0.388	0.41
MMP12	APOE	0	0	0	0	0	0.075	0	0.388	0.41
APP	PLAU	0	0	0	0	0	0.162	0	0.323	0.408
PLAU	APP	0	0	0	0	0	0.162	0	0.323	0.408
WAC	ZNF804A	0	0	0	0	0	0	0	0.404	0.404
ZNF804A	WAC	0	0	0	0	0	0	0	0.404	0.404
A2M	PSEN2	0	0	0	0	0	0	0	0.402	0.402
PSEN2	A2M	0	0	0	0	0	0	0	0.402	0.402
BCHE	MPO	0	0	0	0	0	0.059	0	0.389	0.4
MPO	BCHE	0	0	0	0	0	0.059	0	0.389	0.4

## Sheet: AD_Type2Diabetes
AD Genes	Type 2 diabetes Genes	neighborhood_on_chromosome	gene_fusion	phylogenetic_cooccurrence	homology	coexpression	experimentally_determined_interaction	database_annotated	automated_textmining	combined_score
AXIN2	CTNNB1	0	0	0	0	0.062	0.968	0.9	0.993	0.999
BCL9	CTNNB1	0	0	0	0	0.062	0.971	0.9	0.989	0.999
CTNNB1	BCL9	0	0	0	0	0.062	0.971	0.9	0.989	0.999
CTNNB1	EP300	0	0	0	0	0.054	0.93	0.9	0.994	0.999
CTNNB1	AXIN2	0	0	0	0	0.062	0.968	0.9	0.993	0.999
CTNNB1	TCF7L2	0	0	0	0	0	0.997	0.9	0.995	0.999
CTNNB1	HDAC1	0	0	0	0	0.144	0.88	0.9	0.933	0.999
EP300	HDAC1	0	0	0	0	0.064	0.9	0.9	0.983	0.999
EP300	CTNNB1	0	0	0	0	0.054	0.93	0.9	0.994	0.999
HDAC1	EP300	0	0	0	0	0.064	0.9	0.9	0.983	0.999
HDAC1	CTNNB1	0	0	0	0	0.144	0.88	0.9	0.933	0.999
NOTCH2	RBPJ	0	0	0	0	0.064	0.882	0.8	0.963	0.999
RBPJ	NOTCH2	0	0	0	0	0.064	0.882	0.8	0.963	0.999
TCF7L2	CTNNB1	0	0	0	0	0	0.997	0.9	0.995	0.999
HDAC1	RBPJ	0	0	0	0	0.132	0.482	0.9	0.955	0.997
RBPJ	HDAC1	0	0	0	0	0.132	0.482	0.9	0.955	0.997
DAG1	LAMA1	0	0	0	0	0.08	0.942	0.9	0.477	0.996
LAMA1	DAG1	0	0	0	0	0.08	0.942	0.9	0.477	0.996
HDAC1	TCF7L2	0	0	0	0	0.068	0.239	0.9	0.925	0.994
NLK	TCF7L2	0	0	0	0	0.063	0.838	0.9	0.701	0.994
TCF7L2	HDAC1	0	0	0	0	0.068	0.239	0.9	0.925	0.994
TCF7L2	NLK	0	0	0	0	0.063	0.838	0.9	0.701	0.994
TCF7L2	TLE4	0	0	0	0	0.062	0.738	0.9	0.678	0.991
TLE4	TCF7L2	0	0	0	0	0.062	0.738	0.9	0.678	0.991
EP300	TCF7L2	0	0	0	0	0.099	0.658	0.9	0.729	0.99
TCF7L2	EP300	0	0	0	0	0.099	0.658	0.9	0.729	0.99
AXIN2	TCF7L2	0	0	0	0	0.107	0.428	0.9	0.785	0.987
BCL9	TCF7L2	0	0	0	0	0.062	0.8	0.9	0.432	0.987
TCF7L2	BCL9	0	0	0	0	0.062	0.8	0.9	0.432	0.987
TCF7L2	AXIN2	0	0	0	0	0.107	0.428	0.9	0.785	0.987
CTNNB1	NLK	0	0	0	0	0.063	0.487	0.9	0.758	0.986
NLK	CTNNB1	0	0	0	0	0.063	0.487	0.9	0.758	0.986
DLL1	NOTCH2	0	0	0	0.676	0.062	0.787	0.9	0.993	0.985
NOTCH2	DLL1	0	0	0	0.676	0.062	0.787	0.9	0.993	0.985
EP300	RBPJ	0	0	0	0	0.062	0.219	0.9	0.796	0.983
RBPJ	EP300	0	0	0	0	0.062	0.219	0.9	0.796	0.983
CTNNB1	TLE4	0	0	0	0	0.065	0.139	0.9	0.622	0.965
TLE4	CTNNB1	0	0	0	0	0.065	0.139	0.9	0.622	0.965
CTNNB1	RBPJ	0	0	0	0	0.063	0.151	0	0.954	0.961
RBPJ	CTNNB1	0	0	0	0	0.063	0.151	0	0.954	0.961
BCL9	TLE4	0	0	0	0	0	0	0.9	0	0.9
TLE4	BCL9	0	0	0	0	0	0	0.9	0	0.9
DLL1	RBPJ	0	0	0	0	0.062	0.251	0	0.849	0.884
RBPJ	DLL1	0	0	0	0	0.062	0.251	0	0.849	0.884
HDAC1	TLE4	0	0	0	0	0.073	0.5	0.6	0.42	0.878
TLE4	HDAC1	0	0	0	0	0.073	0.5	0.6	0.42	0.878
CDKAL1	TCF7L2	0	0	0	0	0	0	0	0.863	0.863
TCF7L2	CDKAL1	0	0	0	0	0	0	0	0.863	0.863
RBPJ	TLE4	0	0	0	0	0.062	0.246	0.65	0.401	0.832
TLE4	RBPJ	0	0	0	0	0.062	0.246	0.65	0.401	0.832
EP300	NOTCH2	0	0	0	0	0.062	0	0.6	0.432	0.768
NOTCH2	EP300	0	0	0	0	0.062	0	0.6	0.432	0.768
CTNNB1	NOTCH2	0	0	0	0	0.054	0.213	0	0.662	0.726
NOTCH2	CTNNB1	0	0	0	0	0.054	0.213	0	0.662	0.726
EP300	TLE4	0	0	0	0	0.065	0	0.65	0.214	0.72
TLE4	EP300	0	0	0	0	0.065	0	0.65	0.214	0.72
BCL9	HDAC1	0	0	0	0	0	0	0.65	0.18	0.7
HDAC1	BCL9	0	0	0	0	0	0	0.65	0.18	0.7
NOTCH2	TCF7L2	0	0	0	0	0	0.121	0	0.595	0.629
TCF7L2	NOTCH2	0	0	0	0	0	0.121	0	0.595	0.629
CTNNB1	DLL1	0	0	0	0	0.049	0.116	0	0.521	0.562
DLL1	CTNNB1	0	0	0	0	0.049	0.116	0	0.521	0.562
CDKAL1	NOTCH2	0	0	0	0	0	0	0	0.561	0.561
NOTCH2	CDKAL1	0	0	0	0	0	0	0	0.561	0.561
RBPJ	TCF7L2	0	0	0	0	0	0.173	0	0.476	0.548
TCF7L2	RBPJ	0	0	0	0	0	0.173	0	0.476	0.548
AXIN2	BCL9	0	0	0	0	0.089	0	0	0.512	0.537
BCL9	AXIN2	0	0	0	0	0.089	0	0	0.512	0.537
AXIN2	NOTCH2	0	0	0	0	0.062	0.104	0	0.392	0.444
NOTCH2	AXIN2	0	0	0	0	0.062	0.104	0	0.392	0.444
AXIN2	DLL1	0	0	0	0	0.065	0.057	0	0.409	0.433
DLL1	AXIN2	0	0	0	0	0.065	0.057	0	0.409	0.433

## Sheet: AD_Hypertension
AD Genes	Hypertension Genes	neighborhood_on_chromosome	gene_fusion	phylogenetic_cooccurrence	homology	coexpression	experimentally_determined_interaction	database_annotated	automated_textmining	combined_score
AXIN1	LRP6	0	0	0	0	0.082	0.915	0.9	0.993	0.999
BRAF	KRAS	0	0	0	0	0.065	0.933	0.9	0.859	0.999
CBL	CD2AP	0	0	0	0	0.047	0.884	0.9	0.964	0.999
CD2AP	CBL	0	0	0	0	0.047	0.884	0.9	0.964	0.999
KRAS	RAF1	0	0	0	0	0.055	0.972	0.9	0.979	0.999
KRAS	PIK3CA	0	0	0	0	0.108	0.59	0.9	0.983	0.999
KRAS	BRAF	0	0	0	0	0.065	0.933	0.9	0.859	0.999
LRP6	AXIN1	0	0	0	0	0.082	0.915	0.9	0.993	0.999
LRP6	WNT3A	0	0	0	0	0.053	0.832	0.9	0.989	0.999
LRP6	SOST	0	0	0	0	0	0.953	0.9	0.985	0.999
MAML1	NOTCH1	0	0	0	0	0.087	0.992	0.9	0.988	0.999
MAML1	RBPJ	0	0	0	0	0.062	0.978	0.9	0.988	0.999
MMP14	TIMP1	0	0	0	0	0.159	0.977	0	0.986	0.999
MMP14	TIMP2	0	0	0	0	0.153	0.884	0.9	0.99	0.999
MMP2	TIMP1	0	0	0	0	0.155	0.327	0.9	0.989	0.999
MMP2	TIMP2	0	0	0	0	0.159	0.976	0.6	0.991	0.999
NOTCH1	MAML1	0	0	0	0	0.087	0.992	0.9	0.988	0.999
NOTCH1	RBPJ	0	0	0	0	0.07	0.992	0.9	0.992	0.999
NOTCH2	RBPJ	0	0	0	0	0.064	0.882	0.8	0.963	0.999
PIK3CA	KRAS	0	0	0	0	0.108	0.59	0.9	0.983	0.999
RAF1	KRAS	0	0	0	0	0.055	0.972	0.9	0.979	0.999
RBPJ	NOTCH2	0	0	0	0	0.064	0.882	0.8	0.963	0.999
RBPJ	NOTCH1	0	0	0	0	0.07	0.992	0.9	0.992	0.999
RBPJ	MAML1	0	0	0	0	0.062	0.978	0.9	0.988	0.999
SOST	LRP6	0	0	0	0	0	0.953	0.9	0.985	0.999
TIMP1	MMP2	0	0	0	0	0.155	0.327	0.9	0.989	0.999
TIMP1	MMP14	0	0	0	0	0.159	0.977	0	0.986	0.999
TIMP2	MMP2	0	0	0	0	0.159	0.976	0.6	0.991	0.999
TIMP2	MMP14	0	0	0	0	0.153	0.884	0.9	0.99	0.999
WNT3A	LRP6	0	0	0	0	0.053	0.832	0.9	0.989	0.999
NOTCH3	RBPJ	0	0	0	0	0.064	0.886	0.8	0.942	0.998
RBPJ	NOTCH3	0	0	0	0	0.064	0.886	0.8	0.942	0.998
FURIN	MMP14	0	0	0	0	0.099	0.675	0.9	0.858	0.995
MMP14	FURIN	0	0	0	0	0.099	0.675	0.9	0.858	0.995
BRAF	RAF1	0	0	0	0.951	0	0.934	0.9	0.982	0.993
RAF1	BRAF	0	0	0	0.951	0	0.934	0.9	0.982	0.993
AXIN1	WNT3A	0	0	0	0	0	0.104	0.9	0.847	0.985
WNT3A	AXIN1	0	0	0	0	0	0.104	0.9	0.847	0.985
CACNA1D	CACNB2	0	0	0	0	0.064	0.767	0.72	0.75	0.982
CACNB2	CACNA1D	0	0	0	0	0.064	0.767	0.72	0.75	0.982
AXIN1	NOTCH1	0	0	0	0	0.107	0.104	0.9	0.767	0.979
FURIN	NOTCH1	0	0	0	0	0.076	0.213	0.9	0.745	0.979
NOTCH1	AXIN1	0	0	0	0	0.107	0.104	0.9	0.767	0.979
NOTCH1	FURIN	0	0	0	0	0.076	0.213	0.9	0.745	0.979
CBL	PIK3CA	0	0	0	0	0.062	0.687	0.9	0.168	0.972
PIK3CA	CBL	0	0	0	0	0.062	0.687	0.9	0.168	0.972
MAML1	NOTCH2	0	0	0	0	0.088	0.282	0.8	0.799	0.97
NOTCH2	MAML1	0	0	0	0	0.088	0.282	0.8	0.799	0.97
SOST	WNT3A	0	0	0	0	0	0	0.9	0.673	0.965
WNT3A	SOST	0	0	0	0	0	0	0.9	0.673	0.965
FURIN	NOTCH2	0	0	0	0	0.086	0	0.9	0.425	0.942
NOTCH2	FURIN	0	0	0	0	0.086	0	0.9	0.425	0.942
ACTA2	NOTCH1	0	0	0	0	0	0.077	0.9	0.412	0.941
NOTCH1	ACTA2	0	0	0	0	0	0.077	0.9	0.412	0.941
MAML1	NOTCH3	0	0	0	0	0.062	0.282	0.8	0.609	0.94
NOTCH3	MAML1	0	0	0	0	0.062	0.282	0.8	0.609	0.94
FURIN	NOTCH3	0	0	0	0	0	0	0.9	0.419	0.939
NOTCH3	FURIN	0	0	0	0	0	0	0.9	0.419	0.939
ACTA2	RBPJ	0	0	0	0	0	0.122	0.9	0.216	0.925
RBPJ	ACTA2	0	0	0	0	0	0.122	0.9	0.216	0.925
MMP14	MMP2	0	0	0	0.765	0.419	0.213	0.8	0.988	0.923
MMP2	MMP14	0	0	0	0.765	0.419	0.213	0.8	0.988	0.923
ACTA2	NOTCH2	0	0	0	0	0	0.077	0.9	0.232	0.922
NOTCH2	ACTA2	0	0	0	0	0	0.077	0.9	0.232	0.922
PIK3CA	RAF1	0	0	0	0	0.062	0.104	0.8	0.55	0.914
RAF1	PIK3CA	0	0	0	0	0.062	0.104	0.8	0.55	0.914
HLA-DRB1	PIK3CA	0	0	0	0	0	0	0.9	0.09	0.905
PIK3CA	HLA-DRB1	0	0	0	0	0	0	0.9	0.09	0.905
CBL	HLA-DRB1	0	0	0	0	0	0	0.9	0.07	0.903
HLA-DRB1	CBL	0	0	0	0	0	0	0.9	0.07	0.903
ACTA2	MAML1	0	0	0	0	0	0	0.9	0.06	0.901
MAML1	ACTA2	0	0	0	0	0	0	0.9	0.06	0.901
CD2AP	PIK3CA	0	0	0	0	0.049	0	0.9	0	0.9
PIK3CA	CD2AP	0	0	0	0	0.049	0	0.9	0	0.9
NOTCH1	NOTCH2	0	0	0	0.951	0.107	0.073	0.8	0.975	0.828
NOTCH2	NOTCH1	0	0	0	0.951	0.107	0.073	0.8	0.975	0.828
KRAS	NOTCH1	0	0	0	0	0	0.415	0	0.716	0.827
NOTCH1	KRAS	0	0	0	0	0	0.415	0	0.716	0.827
CD2AP	TRPC6	0	0	0	0	0	0	0	0.788	0.788
TRPC6	CD2AP	0	0	0	0	0	0	0	0.788	0.788
NOTCH1	PIK3CA	0	0	0	0	0.062	0.295	0	0.672	0.764
PIK3CA	NOTCH1	0	0	0	0	0.062	0.295	0	0.672	0.764
NOTCH1	NOTCH3	0	0	0	0.943	0.065	0.365	0.6	0.976	0.756
NOTCH3	NOTCH1	0	0	0	0.943	0.065	0.365	0.6	0.976	0.756
CBL	NOTCH1	0	0	0	0	0	0.486	0	0.483	0.723
NOTCH1	CBL	0	0	0	0	0	0.486	0	0.483	0.723
BRAF	PIK3CA	0	0	0	0	0.068	0.188	0	0.658	0.719
PIK3CA	BRAF	0	0	0	0	0.068	0.188	0	0.658	0.719
NOTCH1	WNT3A	0	0	0	0	0	0.108	0	0.686	0.708
NOTCH2	NOTCH3	0	0	0	0.944	0.062	0.248	0.6	0.897	0.708
NOTCH3	NOTCH2	0	0	0	0.944	0.062	0.248	0.6	0.897	0.708
WNT3A	NOTCH1	0	0	0	0	0	0.108	0	0.686	0.708
ACTA2	TIMP1	0	0	0	0	0.064	0	0	0.684	0.692
TIMP1	ACTA2	0	0	0	0	0.064	0	0	0.684	0.692
NOS3	NOTCH1	0	0	0	0	0	0	0	0.629	0.629
NOTCH1	NOS3	0	0	0	0	0	0	0	0.629	0.629
MMP2	NOS3	0	0	0	0	0	0	0	0.602	0.602
NOS3	MMP2	0	0	0	0	0	0	0	0.602	0.602
FURIN	RBPJ	0	0	0	0	0.062	0	0	0.59	0.599
RBPJ	FURIN	0	0	0	0	0.062	0	0	0.59	0.599
MMP2	TGFB2	0	0	0	0	0.099	0	0	0.556	0.583
TGFB2	MMP2	0	0	0	0	0.099	0	0	0.556	0.583
MMP2	NOTCH1	0	0	0	0	0.064	0.061	0	0.556	0.575
NOTCH1	MMP2	0	0	0	0	0.064	0.061	0	0.556	0.575
TGFB2	TIMP1	0	0	0	0	0	0.069	0	0.561	0.573
TIMP1	TGFB2	0	0	0	0	0	0.069	0	0.561	0.573
ACTA2	TGFB2	0	0	0	0	0.065	0	0	0.558	0.569
TGFB2	ACTA2	0	0	0	0	0.065	0	0	0.558	0.569
KRAS	NOTCH2	0	0	0	0	0	0.182	0	0.49	0.565
NOTCH2	KRAS	0	0	0	0	0	0.182	0	0.49	0.565
FURIN	TIMP1	0	0	0	0	0.065	0	0	0.551	0.562
TIMP1	FURIN	0	0	0	0	0.065	0	0	0.551	0.562
CBL	RAF1	0	0	0	0	0.068	0.15	0	0.485	0.557
RAF1	CBL	0	0	0	0	0.068	0.15	0	0.485	0.557
AXIN1	SOST	0	0	0	0	0	0	0	0.536	0.536
SOST	AXIN1	0	0	0	0	0	0	0	0.536	0.536
NOTCH1	TGFB2	0	0	0	0	0	0.058	0	0.518	0.526
TGFB2	NOTCH1	0	0	0	0	0	0.058	0	0.518	0.526
TGFB2	TIMP2	0	0	0	0	0.098	0.069	0	0.468	0.514
TIMP2	TGFB2	0	0	0	0	0.098	0.069	0	0.468	0.514
FURIN	TIMP2	0	0	0	0	0.062	0	0	0.497	0.508
LRP6	NOTCH1	0	0	0	0	0.062	0.067	0	0.483	0.508
NOTCH1	LRP6	0	0	0	0	0.062	0.067	0	0.483	0.508
TIMP2	FURIN	0	0	0	0	0.062	0	0	0.497	0.508
CD2AP	HLA-DRB1	0	0	0	0	0	0	0	0.505	0.505
HLA-DRB1	CD2AP	0	0	0	0	0	0	0	0.505	0.505
ACTA2	MMP2	0	0	0	0	0.111	0	0	0.453	0.494
MMP2	ACTA2	0	0	0	0	0.111	0	0	0.453	0.494
AXIN1	KRAS	0	0	0	0	0	0.056	0	0.481	0.489
KRAS	AXIN1	0	0	0	0	0	0.056	0	0.481	0.489
CBL	KRAS	0	0	0	0	0.062	0.127	0	0.416	0.48
KRAS	CBL	0	0	0	0	0.062	0.127	0	0.416	0.48
FURIN	MMP2	0	0	0	0	0	0	0	0.478	0.478
MMP2	FURIN	0	0	0	0	0	0	0	0.478	0.478
NOS3	NR3C2	0	0	0	0	0.062	0.067	0	0.451	0.477
NR3C2	NOS3	0	0	0	0	0.062	0.067	0	0.451	0.477
CD2AP	COL4A4	0	0	0	0	0	0.056	0	0.465	0.474
COL4A4	CD2AP	0	0	0	0	0	0.056	0	0.465	0.474
KRAS	NOTCH3	0	0	0	0	0	0.101	0	0.439	0.474
NOTCH3	KRAS	0	0	0	0	0	0.101	0	0.439	0.474
NOS3	TIMP1	0	0	0	0	0	0	0	0.469	0.469
TIMP1	NOS3	0	0	0	0	0	0	0	0.469	0.469
MMP14	NOTCH1	0	0	0	0	0.077	0.071	0	0.428	0.467
NOTCH1	MMP14	0	0	0	0	0.077	0.071	0	0.428	0.467
NOTCH2	PIK3CA	0	0	0	0	0.062	0.074	0	0.433	0.464
PIK3CA	NOTCH2	0	0	0	0	0.062	0.074	0	0.433	0.464
COL4A4	TRPC6	0	0	0	0	0	0	0	0.456	0.456
TRPC6	COL4A4	0	0	0	0	0	0	0	0.456	0.456
KRAS	MMP2	0	0	0	0	0	0	0	0.455	0.455
MMP2	KRAS	0	0	0	0	0	0	0	0.455	0.455
NOTCH1	RAF1	0	0	0	0	0.094	0.08	0	0.394	0.451
RAF1	NOTCH1	0	0	0	0	0.094	0.08	0	0.394	0.451
NOTCH3	PIK3CA	0	0	0	0	0.062	0.074	0	0.416	0.448
PIK3CA	NOTCH3	0	0	0	0	0.062	0.074	0	0.416	0.448
AXIN1	NOTCH2	0	0	0	0	0.062	0.104	0	0.392	0.444
NOTCH2	AXIN1	0	0	0	0	0.062	0.104	0	0.392	0.444
NOTCH2	WNT3A	0	0	0	0	0	0.108	0	0.398	0.44
WNT3A	NOTCH2	0	0	0	0	0	0.108	0	0.398	0.44
ACTA2	TIMP2	0	0	0	0	0.083	0	0	0.406	0.432
TIMP2	ACTA2	0	0	0	0	0.083	0	0	0.406	0.432
HFE	SLC39A8	0	0	0	0	0	0.061	0	0.4	0.413
SLC39A8	HFE	0	0	0	0	0	0.061	0	0.4	0.413
MMP14	TGFB2	0	0	0	0	0.098	0	0	0.373	0.41
TGFB2	MMP14	0	0	0	0	0.098	0	0	0.373	0.41
NOTCH3	WNT3A	0	0	0	0	0	0.108	0	0.361	0.406
WNT3A	NOTCH3	0	0	0	0	0	0.108	0	0.361	0.406
AXIN1	PIK3CA	0	0	0	0	0.065	0	0	0.39	0.405
PIK3CA	AXIN1	0	0	0	0	0.065	0	0	0.39	0.405
RBPJ	WNT3A	0	0	0	0	0	0	0	0.404	0.404
WNT3A	RBPJ	0	0	0	0	0	0	0	0.404	0.404
TGFB2	WNT3A	0	0	0	0	0.049	0.145	0	0.325	0.403
WNT3A	TGFB2	0	0	0	0	0.049	0.145	0	0.325	0.403
KRAS	WNT3A	0	0	0	0	0	0.103	0	0.361	0.402
WNT3A	KRAS	0	0	0	0	0	0.103	0	0.361	0.402

## Sheet: AD_Parkinson'sDisease
AD Genes	Parkinson's disease Genes	neighborhood_on_chromosome	gene_fusion	phylogenetic_cooccurrence	homology	coexpression	experimentally_determined_interaction	database_annotated	automated_textmining	combined_score
APBA1	APP	0	0	0	0	0.189	0.965	0	0.984	0.999
APOE	LRP1	0	0	0	0	0.119	0.789	0.9	0.989	0.999
APOE	LRP8	0	0	0	0	0.06	0.683	0.9	0.989	0.999
APP	SORL1	0	0	0	0	0.063	0.887	0.8	0.989	0.999
APP	APBA1	0	0	0	0	0.189	0.965	0	0.984	0.999
APP	PSEN1	0	0	0	0	0.048	0.974	0.9	0.972	0.999
APP	NCSTN	0	0	0	0	0.062	0.896	0.9	0.972	0.999
GABARAPL2	SQSTM1	0	0	0	0	0.071	0.898	0.8	0.992	0.999
KEAP1	SQSTM1	0	0	0	0	0.062	0.972	0	0.991	0.999
LRP1	SERPINE1	0	0	0	0	0.07	0.283	0.9	0.988	0.999
LRP1	APOE	0	0	0	0	0.119	0.789	0.9	0.989	0.999
LRP8	APOE	0	0	0	0	0.06	0.683	0.9	0.989	0.999
MAP1LC3B	SQSTM1	0	0	0	0	0.071	0.931	0.6	0.995	0.999
NCSTN	APP	0	0	0	0	0.062	0.896	0.9	0.972	0.999
NCSTN	PSEN1	0	0	0	0	0.083	0.989	0.9	0.994	0.999
NCSTN	PSEN2	0	0	0	0	0.063	0.839	0.8	0.994	0.999
NOTCH1	PSEN1	0	0	0	0	0.07	0.778	0.9	0.984	0.999
PLAU	SERPINE1	0	0	0	0	0.214	0.976	0.9	0.989	0.999
PLAU	VTN	0	0	0	0	0	0.8	0.9	0.971	0.999
PSEN1	NOTCH1	0	0	0	0	0.07	0.778	0.9	0.984	0.999
PSEN1	APP	0	0	0	0	0.048	0.974	0.9	0.972	0.999
PSEN1	NCSTN	0	0	0	0	0.083	0.989	0.9	0.994	0.999
PSEN2	NCSTN	0	0	0	0	0.063	0.839	0.8	0.994	0.999
SERPINE1	LRP1	0	0	0	0	0.07	0.283	0.9	0.988	0.999
SERPINE1	PLAU	0	0	0	0	0.214	0.976	0.9	0.989	0.999
SERPINE1	VTN	0	0	0	0	0.063	0.967	0.9	0.989	0.999
SORL1	APP	0	0	0	0	0.063	0.887	0.8	0.989	0.999
SQSTM1	GABARAPL2	0	0	0	0	0.071	0.898	0.8	0.992	0.999
SQSTM1	KEAP1	0	0	0	0	0.062	0.972	0	0.991	0.999
SQSTM1	MAP1LC3B	0	0	0	0	0.071	0.931	0.6	0.995	0.999
VTN	SERPINE1	0	0	0	0	0.063	0.967	0.9	0.989	0.999
VTN	PLAU	0	0	0	0	0	0.8	0.9	0.971	0.999
APOE	APP	0	0	0	0	0.071	0.871	0.72	0.972	0.998
APP	APOE	0	0	0	0	0.071	0.871	0.72	0.972	0.998
A2M	LRP1	0	0	0	0	0.174	0.709	0	0.989	0.997
APOE	MAPT	0	0	0	0	0	0.823	0	0.983	0.997
LRP1	A2M	0	0	0	0	0.174	0.709	0	0.989	0.997
MAPT	APOE	0	0	0	0	0	0.823	0	0.983	0.997
APOE	SORL1	0	0	0	0	0	0.622	0	0.987	0.995
SORL1	APOE	0	0	0	0	0	0.622	0	0.987	0.995
APP	LRP1	0	0	0	0	0.142	0.684	0	0.974	0.992
LRP1	APP	0	0	0	0	0.142	0.684	0	0.974	0.992
NCSTN	NOTCH1	0	0	0	0	0.058	0.249	0.9	0.898	0.991
NOTCH1	NCSTN	0	0	0	0	0.058	0.249	0.9	0.898	0.991
APP	NOTCH1	0	0	0	0	0.062	0.598	0	0.971	0.988
CNTN1	NOTCH1	0	0	0	0	0	0.27	0.9	0.849	0.988
NOTCH1	CNTN1	0	0	0	0	0	0.27	0.9	0.849	0.988
NOTCH1	APP	0	0	0	0	0.062	0.598	0	0.971	0.988
LRP1	PLAU	0	0	0	0	0	0.056	0.9	0.868	0.986
PLAU	LRP1	0	0	0	0	0	0.056	0.9	0.868	0.986
NOTCH1	PSEN2	0	0	0	0	0.063	0.461	0.9	0.652	0.98
PSEN2	NOTCH1	0	0	0	0	0.063	0.461	0.9	0.652	0.98
APP	PSEN2	0	0	0	0	0.048	0.478	0	0.945	0.97
PSEN2	APP	0	0	0	0	0.048	0.478	0	0.945	0.97
APP	MAPT	0	0	0	0	0.065	0.746	0	0.883	0.969
MAPT	APP	0	0	0	0	0.065	0.746	0	0.883	0.969
GABARAPL2	MAP1LC3B	0	0	0	0.891	0.144	0.32	0.9	0.922	0.943
MAP1LC3B	GABARAPL2	0	0	0	0.891	0.144	0.32	0.9	0.922	0.943
APP	LRP8	0	0	0	0	0.062	0.282	0	0.914	0.937
LRP8	APP	0	0	0	0	0.062	0.282	0	0.914	0.937
MAPT	PSEN1	0	0	0	0	0	0.27	0	0.882	0.91
PSEN1	MAPT	0	0	0	0	0	0.27	0	0.882	0.91
CNTN1	PSEN1	0	0	0	0	0	0	0.9	0.119	0.908
PSEN1	CNTN1	0	0	0	0	0	0	0.9	0.119	0.908
CNTN1	PSEN2	0	0	0	0	0	0	0.9	0.089	0.905
PSEN2	CNTN1	0	0	0	0	0	0	0.9	0.089	0.905
APOE	PSEN1	0	0	0	0	0.062	0	0	0.9	0.902
CNTN1	NCSTN	0	0	0	0	0.062	0	0.9	0.046	0.902
NCSTN	CNTN1	0	0	0	0	0.062	0	0.9	0.046	0.902
PSEN1	APOE	0	0	0	0	0.062	0	0	0.9	0.902
PSEN1	PSEN2	0	0	0	0.966	0	0.501	0.8	0.992	0.899
PSEN2	PSEN1	0	0	0	0.966	0	0.501	0.8	0.992	0.899
APOE	PSEN2	0	0	0	0	0.062	0	0	0.866	0.869
PSEN2	APOE	0	0	0	0	0.062	0	0	0.866	0.869
ABCA7	APOE	0	0	0	0	0	0	0	0.862	0.862
APOE	ABCA7	0	0	0	0	0	0	0	0.862	0.862
A2M	APOE	0	0	0	0	0.158	0.27	0	0.785	0.856
APOE	A2M	0	0	0	0	0.158	0.27	0	0.785	0.856
A2M	APP	0	0	0	0	0.123	0.27	0	0.751	0.826
APP	A2M	0	0	0	0	0.123	0.27	0	0.751	0.826
APBA1	PSEN1	0	0	0	0	0	0.678	0	0.476	0.824
PSEN1	APBA1	0	0	0	0	0	0.678	0	0.476	0.824
KEAP1	MAPT	0	0	0	0	0	0	0	0.823	0.823
MAPT	KEAP1	0	0	0	0	0	0	0	0.823	0.823
MAPT	PSEN2	0	0	0	0	0	0	0	0.811	0.811
PSEN2	MAPT	0	0	0	0	0	0	0	0.811	0.811
ABCA7	SORL1	0	0	0	0	0.062	0	0	0.803	0.807
SORL1	ABCA7	0	0	0	0	0.062	0	0	0.803	0.807
LRP8	NOTCH1	0	0	0	0	0.062	0.067	0	0.753	0.765
NOTCH1	LRP8	0	0	0	0	0.062	0.067	0	0.753	0.765
PSEN1	SORL1	0	0	0	0	0.084	0	0	0.723	0.735
SORL1	PSEN1	0	0	0	0	0.084	0	0	0.723	0.735
PSEN2	SORL1	0	0	0	0	0.064	0	0	0.721	0.728
SORL1	PSEN2	0	0	0	0	0.064	0	0	0.721	0.728
MAPT	SQSTM1	0	0	0	0	0	0.486	0	0.492	0.727
SQSTM1	MAPT	0	0	0	0	0	0.486	0	0.492	0.727
A2M	SERPINE1	0	0	0	0	0	0	0	0.718	0.718
SERPINE1	A2M	0	0	0	0	0	0	0	0.718	0.718
APOE	NOS3	0	0	0	0	0.062	0	0	0.71	0.716
NOS3	APOE	0	0	0	0	0.062	0	0	0.71	0.716
APOE	TMEM106B	0	0	0	0	0	0	0	0.71	0.711
TMEM106B	APOE	0	0	0	0	0	0	0	0.71	0.711
NOS3	SERPINE1	0	0	0	0	0.052	0	0	0.694	0.697
SERPINE1	NOS3	0	0	0	0	0.052	0	0	0.694	0.697
ABCA7	PSEN2	0	0	0	0	0.062	0	0	0.687	0.694
PSEN2	ABCA7	0	0	0	0	0.062	0	0	0.687	0.694
ABCA7	APP	0	0	0	0	0.051	0	0	0.681	0.684
APP	ABCA7	0	0	0	0	0.051	0	0	0.681	0.684
ABCA7	HLA-DRB5	0	0	0	0	0	0	0	0.681	0.681
HLA-DRB5	ABCA7	0	0	0	0	0	0	0	0.681	0.681
ABCA7	PSEN1	0	0	0	0	0.062	0	0	0.668	0.675
PSEN1	ABCA7	0	0	0	0	0.062	0	0	0.668	0.675
HLA-DRB5	SORL1	0	0	0	0	0	0	0	0.658	0.658
SORL1	HLA-DRB5	0	0	0	0	0	0	0	0.658	0.658
APBA1	LRP8	0	0	0	0	0.062	0.27	0	0.528	0.649
LRP8	APBA1	0	0	0	0	0.062	0.27	0	0.528	0.649
KEAP1	MAP1LC3B	0	0	0	0	0.062	0.326	0	0.474	0.638
MAP1LC3B	KEAP1	0	0	0	0	0.062	0.326	0	0.474	0.638
NOTCH1	SQSTM1	0	0	0	0	0	0.557	0	0.211	0.636
SQSTM1	NOTCH1	0	0	0	0	0	0.557	0	0.211	0.636
NOS3	NOTCH1	0	0	0	0	0	0	0	0.629	0.629
NOTCH1	NOS3	0	0	0	0	0	0	0	0.629	0.629
MAPT	SORL1	0	0	0	0	0.062	0	0	0.601	0.609
SORL1	MAPT	0	0	0	0	0.062	0	0	0.601	0.609
KANSL1	MAPT	0	0	0	0	0	0	0	0.605	0.605
LRP8	MAPT	0	0	0	0	0	0	0	0.605	0.605
MAPT	KANSL1	0	0	0	0	0	0	0	0.605	0.605
MAPT	LRP8	0	0	0	0	0	0	0	0.605	0.605
MAPT	TMEM106B	0	0	0	0	0	0	0	0.603	0.603
TMEM106B	MAPT	0	0	0	0	0	0	0	0.603	0.603
APOE	SERPINE1	0	0	0	0	0	0	0	0.601	0.601
SERPINE1	APOE	0	0	0	0	0	0	0	0.601	0.601
NOTCH1	WNT3	0	0	0	0	0	0.108	0	0.566	0.596
WNT3	NOTCH1	0	0	0	0	0	0.108	0	0.566	0.596
MPO	NOS3	0	0	0	0	0	0.09	0	0.565	0.587
NOS3	MPO	0	0	0	0	0	0.09	0	0.565	0.587
APOE	HFE	0	0	0	0	0	0	0	0.582	0.582
HFE	APOE	0	0	0	0	0	0	0	0.582	0.582
GABARAPL2	KEAP1	0	0	0	0	0.062	0.229	0	0.465	0.58
KEAP1	GABARAPL2	0	0	0	0	0.062	0.229	0	0.465	0.58
KEAP1	NOS3	0	0	0	0	0.049	0	0	0.568	0.571
NOS3	KEAP1	0	0	0	0	0.049	0	0	0.568	0.571
MAPT	NCSTN	0	0	0	0	0	0	0	0.563	0.563
NCSTN	MAPT	0	0	0	0	0	0	0	0.563	0.563
ABCA7	MAPT	0	0	0	0	0	0	0	0.556	0.556
APOE	NCSTN	0	0	0	0	0	0	0	0.556	0.556
MAPT	ABCA7	0	0	0	0	0	0	0	0.556	0.556
NCSTN	APOE	0	0	0	0	0	0	0	0.556	0.556
APOE	VTN	0	0	0	0	0.093	0.075	0	0.51	0.553
VTN	APOE	0	0	0	0	0.093	0.075	0	0.51	0.553
APP	MAP1LC3B	0	0	0	0	0	0.291	0	0.393	0.551
MAP1LC3B	APP	0	0	0	0	0	0.291	0	0.393	0.551
A2M	VTN	0	0	0	0	0.111	0	0	0.503	0.539
VTN	A2M	0	0	0	0	0.111	0	0	0.503	0.539
A2M	MPO	0	0	0	0	0	0.282	0	0.359	0.52
MPO	A2M	0	0	0	0	0	0.282	0	0.359	0.52
MPO	SERPINE1	0	0	0	0	0	0	0	0.517	0.517
SERPINE1	MPO	0	0	0	0	0	0	0	0.517	0.517
KEAP1	NOTCH1	0	0	0	0	0.086	0	0	0.489	0.513
NOTCH1	KEAP1	0	0	0	0	0.086	0	0	0.489	0.513
A2M	PLAU	0	0	0	0	0	0.134	0	0.455	0.507
PLAU	A2M	0	0	0	0	0	0.134	0	0.455	0.507
LRP1	PSEN1	0	0	0	0	0.063	0	0	0.481	0.493
PSEN1	LRP1	0	0	0	0	0.063	0	0	0.481	0.493
KANSL1	WNT3	0	0	0	0	0	0	0	0.488	0.487
WNT3	KANSL1	0	0	0	0	0	0	0	0.488	0.487
ABCA7	LRP1	0	0	0	0	0	0	0	0.485	0.485
LRP1	ABCA7	0	0	0	0	0	0	0	0.485	0.485
APOE	HLA-DRB5	0	0	0	0	0.06	0	0	0.47	0.48
HLA-DRB5	APOE	0	0	0	0	0.06	0	0	0.47	0.48
APOE	MPO	0	0	0	0	0	0	0	0.472	0.472
MPO	APOE	0	0	0	0	0	0	0	0.472	0.472
A2M	PSEN1	0	0	0	0	0	0	0	0.465	0.465
PSEN1	A2M	0	0	0	0	0	0	0	0.465	0.465
NCSTN	SORL1	0	0	0	0	0	0	0	0.462	0.462
SORL1	NCSTN	0	0	0	0	0	0	0	0.462	0.462
A2M	MAPT	0	0	0	0	0	0.27	0	0.281	0.452
MAPT	A2M	0	0	0	0	0	0.27	0	0.281	0.452
APP	CNTN1	0	0	0	0	0.097	0.225	0	0.275	0.448
CNTN1	APP	0	0	0	0	0.097	0.225	0	0.275	0.448
APP	SQSTM1	0	0	0	0	0.062	0.073	0	0.406	0.439
LRP1	VTN	0	0	0	0	0.084	0	0	0.412	0.439
SQSTM1	APP	0	0	0	0	0.062	0.073	0	0.406	0.439
VTN	LRP1	0	0	0	0	0.084	0	0	0.412	0.439
CNTN1	MAPT	0	0	0	0	0.218	0.182	0	0.192	0.438
MAPT	CNTN1	0	0	0	0	0.218	0.182	0	0.192	0.438
APBA1	PSEN2	0	0	0	0	0	0.27	0	0.259	0.436
PSEN2	APBA1	0	0	0	0	0	0.27	0	0.259	0.436
PSEN1	SQSTM1	0	0	0	0	0	0	0	0.429	0.429
SQSTM1	PSEN1	0	0	0	0	0	0	0	0.429	0.429
HLA-DRB5	MAPT	0	0	0	0	0	0	0	0.423	0.422
MAPT	HLA-DRB5	0	0	0	0	0	0	0	0.423	0.422
A2M	SORL1	0	0	0	0	0.049	0.076	0	0.391	0.418
APP	VTN	0	0	0	0	0.062	0.27	0	0.218	0.418
SORL1	A2M	0	0	0	0	0.049	0.076	0	0.391	0.418
VTN	APP	0	0	0	0	0.062	0.27	0	0.218	0.418
APP	PLAU	0	0	0	0	0	0.162	0	0.323	0.408
PLAU	APP	0	0	0	0	0	0.162	0	0.323	0.408
APOE	SQSTM1	0	0	0	0	0	0.19	0	0.299	0.407
SQSTM1	APOE	0	0	0	0	0	0.19	0	0.299	0.407
APOE	NOTCH1	0	0	0	0	0.062	0	0	0.393	0.406
NOTCH1	APOE	0	0	0	0	0.062	0	0	0.393	0.406
LRP8	PSEN1	0	0	0	0	0.062	0	0	0.392	0.405
PSEN1	LRP8	0	0	0	0	0.062	0	0	0.392	0.405
A2M	PSEN2	0	0	0	0	0	0	0	0.402	0.402
PSEN2	A2M	0	0	0	0	0	0	0	0.402	0.402

## Sheet: AD_DownSyndrome
AD Genes	Down syndrome Genes	neighborhood_on_chromosome	gene_fusion	phylogenetic_cooccurrence	homology	coexpression	experimentally_determined_interaction	database_annotated	automated_textmining	combined_score
APP	SORL1	0	0	0	0	0.063	0.887	0.8	0.989	0.999
APP	BACE1	0	0	0	0	0.088	0.88	0.9	0.991	0.999
APP	PSEN1	0	0	0	0	0.048	0.974	0.9	0.972	0.999
AURKA	TP53	0	0	0	0	0.096	0.875	0.9	0.935	0.999
BACE1	APP	0	0	0	0	0.088	0.88	0.9	0.991	0.999
BDNF	NGFR	0	0	0	0	0	0.233	0.9	0.989	0.999
CTNNB1	VCL	0	0	0	0	0.063	0.755	0.9	0.993	0.999
CTNNB1	TBL1X	0	0	0	0	0.081	0.865	0.9	0.981	0.999
CTNNB1	SKP1	0	0	0	0	0.068	0.873	0.9	0.978	0.999
CTNNB1	PSEN1	0	0	0	0	0.105	0.89	0.9	0.99	0.999
DDX5	TP53	0	0	0	0	0	0.748	0.9	0.988	0.999
EPOR	JAK2	0	0	0	0	0	0.974	0.9	0.993	0.999
IL10	IL10RA	0	0	0	0	0.075	0.981	0.9	0.989	0.999
IL10RA	IL10	0	0	0	0	0.075	0.981	0.9	0.989	0.999
JAK2	EPOR	0	0	0	0	0	0.974	0.9	0.993	0.999
NGFR	BDNF	0	0	0	0	0	0.233	0.9	0.989	0.999
PSEN1	APP	0	0	0	0	0.048	0.974	0.9	0.972	0.999
PSEN1	CTNNB1	0	0	0	0	0.105	0.89	0.9	0.99	0.999
SIRT1	TP53	0	0	0	0	0.062	0.884	0.9	0.989	0.999
SKP1	CTNNB1	0	0	0	0	0.068	0.873	0.9	0.978	0.999
SORL1	APP	0	0	0	0	0.063	0.887	0.8	0.989	0.999
TBL1X	CTNNB1	0	0	0	0	0.081	0.865	0.9	0.981	0.999
TNF	TNFRSF1A	0	0	0	0	0.062	0.994	0.9	0.994	0.999
TNFRSF1A	TNF	0	0	0	0	0.062	0.994	0.9	0.994	0.999
TP53	SIRT1	0	0	0	0	0.062	0.884	0.9	0.989	0.999
TP53	AURKA	0	0	0	0	0.096	0.875	0.9	0.935	0.999
TP53	DDX5	0	0	0	0	0	0.748	0.9	0.988	0.999
VCL	CTNNB1	0	0	0	0	0.063	0.755	0.9	0.993	0.999
APOE	APP	0	0	0	0	0.071	0.871	0.72	0.972	0.998
APP	APOE	0	0	0	0	0.071	0.871	0.72	0.972	0.998
S100B	TP53	0	0	0	0	0	0.843	0	0.989	0.998
TP53	S100B	0	0	0	0	0	0.843	0	0.989	0.998
APOE	MAPT	0	0	0	0	0	0.823	0	0.983	0.997
IL1B	IL6	0	0	0	0	0.427	0	0.9	0.953	0.997
IL6	IL1B	0	0	0	0	0.427	0	0.9	0.953	0.997
MAPT	APOE	0	0	0	0	0	0.823	0	0.983	0.997
IL10	TNF	0	0	0	0	0.097	0	0.9	0.959	0.996
TNF	IL10	0	0	0	0	0.097	0	0.9	0.959	0.996
APOE	SORL1	0	0	0	0	0	0.622	0	0.987	0.995
IL10	IL1B	0	0	0	0	0.086	0	0.9	0.959	0.995
IL1A	IL1B	0	0	0	0	0.761	0	0.8	0.916	0.995
IL1B	IL1A	0	0	0	0	0.761	0	0.8	0.916	0.995
IL1B	IL10	0	0	0	0	0.086	0	0.9	0.959	0.995
SORL1	APOE	0	0	0	0	0	0.622	0	0.987	0.995
APP	NGFR	0	0	0	0	0.069	0.718	0.9	0.82	0.994
IL6	TNF	0	0	0	0	0.125	0	0.9	0.941	0.994
NGFR	APP	0	0	0	0	0.069	0.718	0.9	0.82	0.994
TNF	IL6	0	0	0	0	0.125	0	0.9	0.941	0.994
APP	PRNP	0	0	0	0	0.097	0.839	0	0.959	0.993
IL1A	IL6	0	0	0	0	0.376	0	0.9	0.91	0.993
IL6	IL1A	0	0	0	0	0.376	0	0.9	0.91	0.993
PRNP	APP	0	0	0	0	0.097	0.839	0	0.959	0.993
CASP3	CTNNB1	0	0	0	0	0	0.61	0.9	0.78	0.99
CTNNB1	CASP3	0	0	0	0	0	0.61	0.9	0.78	0.99
IL6	JAK2	0	0	0	0	0.064	0	0.9	0.892	0.989
JAK2	IL6	0	0	0	0	0.064	0	0.9	0.892	0.989
MAPT	S100B	0	0	0	0	0.13	0.968	0	0.66	0.989
S100B	MAPT	0	0	0	0	0.13	0.968	0	0.66	0.989
CASP3	MAPT	0	0	0	0	0	0.731	0.9	0.601	0.988
MAPT	CASP3	0	0	0	0	0	0.731	0.9	0.601	0.988
IL10	IL1A	0	0	0	0	0.064	0	0.9	0.877	0.987
IL1A	IL10	0	0	0	0	0.064	0	0.9	0.877	0.987
IL6	VEGFA	0	0	0	0	0.063	0	0.9	0.879	0.987
MAPT	TUBB3	0	0	0	0	0.085	0.891	0.8	0.447	0.987
TUBB3	MAPT	0	0	0	0	0.085	0.891	0.8	0.447	0.987
VEGFA	IL6	0	0	0	0	0.063	0	0.9	0.879	0.987
TP53	UBC	0	0	0	0	0	0.749	0.9	0.505	0.986
UBC	TP53	0	0	0	0	0	0.749	0.9	0.505	0.986
BACE1	PSEN1	0	0	0	0	0	0.27	0	0.98	0.985
PSEN1	BACE1	0	0	0	0	0	0.27	0	0.98	0.985
IL10	VEGFA	0	0	0	0	0	0	0.9	0.845	0.983
IL1B	TNF	0	0	0	0	0.462	0	0.5	0.942	0.983
TNF	IL1B	0	0	0	0	0.462	0	0.5	0.942	0.983
VEGFA	IL10	0	0	0	0	0	0	0.9	0.845	0.983
CTNNB1	DDX5	0.045	0	0	0	0.065	0.34	0	0.966	0.977
DDX5	CTNNB1	0.045	0	0	0	0.065	0.34	0	0.966	0.977
CTNNB1	VEGFA	0	0	0	0	0	0	0.9	0.76	0.975
TNF	UBC	0	0	0	0	0	0.687	0.9	0.268	0.975
UBC	TNF	0	0	0	0	0	0.687	0.9	0.268	0.975
VEGFA	CTNNB1	0	0	0	0	0	0	0.9	0.76	0.975
IL10	IL6	0	0	0	0	0.073	0	0.3	0.96	0.972
IL6	IL10	0	0	0	0	0.073	0	0.3	0.96	0.972
APP	MAPT	0	0	0	0	0.065	0.746	0	0.883	0.969
MAPT	APP	0	0	0	0	0.065	0.746	0	0.883	0.969
IL1A	TNF	0	0	0	0	0.289	0	0.5	0.917	0.968
TNF	IL1A	0	0	0	0	0.289	0	0.5	0.917	0.968
BDNF	CTNNB1	0	0	0	0	0	0.051	0.9	0.674	0.966
CTNNB1	BDNF	0	0	0	0	0	0.051	0.9	0.674	0.966
IL10	TNFRSF1A	0	0	0	0	0	0	0.9	0.671	0.965
TNFRSF1A	IL10	0	0	0	0	0	0	0.9	0.671	0.965
IL1B	JAK2	0	0	0	0	0.089	0.056	0.9	0.628	0.963
JAK2	IL1B	0	0	0	0	0.089	0.056	0.9	0.628	0.963
SKP1	UBC	0	0	0	0	0.063	0.869	0.6	0.292	0.961
UBC	SKP1	0	0	0	0	0.063	0.869	0.6	0.292	0.961
CRYAB	PRNP	0	0	0	0	0.097	0.95	0	0.177	0.959
PRNP	CRYAB	0	0	0	0	0.097	0.95	0	0.177	0.959
NGFR	TP53	0	0	0	0	0	0.27	0.9	0.421	0.954
TP53	NGFR	0	0	0	0	0	0.27	0.9	0.421	0.954
BDNF	TP53	0	0	0	0	0	0	0.9	0.51	0.948
CASP3	NGFR	0	0	0	0	0	0	0.9	0.502	0.948
NGFR	CASP3	0	0	0	0	0	0	0.9	0.502	0.948
TP53	BDNF	0	0	0	0	0	0	0.9	0.51	0.948
APP	CASP3	0	0	0	0	0.062	0.682	0	0.824	0.943
CASP3	APP	0	0	0	0	0.062	0.682	0	0.824	0.943
NGFR	PSEN1	0	0	0	0	0	0.176	0.9	0.336	0.94
PSEN1	NGFR	0	0	0	0	0	0.176	0.9	0.336	0.94
TNFRSF1A	UBC	0	0	0	0	0	0.321	0.9	0.166	0.938
UBC	TNFRSF1A	0	0	0	0	0	0.321	0.9	0.166	0.938
BACE1	SORL1	0	0	0	0	0.062	0.058	0	0.926	0.93
SORL1	BACE1	0	0	0	0	0.062	0.058	0	0.926	0.93
CASP3	TP53	0	0	0	0	0.062	0.27	0	0.9	0.925
TP53	CASP3	0	0	0	0	0.062	0.27	0	0.9	0.925
ABCG1	APOE	0	0	0	0	0	0	0	0.921	0.921
APOE	ABCG1	0	0	0	0	0	0	0	0.921	0.921
SIK1	TP53	0	0	0	0	0	0	0.9	0.25	0.921
TP53	SIK1	0	0	0	0	0	0	0.9	0.25	0.921
CASP3	CRYAB	0	0	0	0	0	0.705	0	0.737	0.919
CRYAB	CASP3	0	0	0	0	0	0.705	0	0.737	0.919
JAK2	TNFRSF1A	0	0	0	0	0.049	0.497	0	0.833	0.913
TNFRSF1A	JAK2	0	0	0	0	0.049	0.497	0	0.833	0.913
MAPT	PSEN1	0	0	0	0	0	0.27	0	0.882	0.91
PSEN1	MAPT	0	0	0	0	0	0.27	0	0.882	0.91
SOD1	VCL	0	0	0	0	0	0	0.9	0.123	0.908
VCL	SOD1	0	0	0	0	0	0	0.9	0.123	0.908
APP	CRYAB	0	0	0	0	0.101	0.873	0	0.235	0.905
CRYAB	APP	0	0	0	0	0.101	0.873	0	0.235	0.905
APOE	PSEN1	0	0	0	0	0.062	0	0	0.9	0.902
NGFR	UBC	0	0	0	0	0	0	0.9	0.062	0.902
PSEN1	APOE	0	0	0	0	0.062	0	0	0.9	0.902
UBC	NGFR	0	0	0	0	0	0	0.9	0.062	0.902
SKP1	TBL1X	0	0	0	0	0.062	0.349	0.8	0.269	0.899
TBL1X	SKP1	0	0	0	0	0.062	0.349	0.8	0.269	0.899
CASP3	TNF	0	0	0	0	0	0.102	0	0.889	0.896
TNF	CASP3	0	0	0	0	0	0.102	0	0.889	0.896
DYRK1A	RCAN1	0	0	0	0	0	0.213	0	0.871	0.895
RCAN1	DYRK1A	0	0	0	0	0	0.213	0	0.871	0.895
TNF	VEGFA	0	0	0	0	0	0	0	0.88	0.88
VEGFA	TNF	0	0	0	0	0	0	0	0.88	0.88
CTNNB1	SIRT1	0	0	0	0	0.062	0.282	0	0.834	0.879
SIRT1	CTNNB1	0	0	0	0	0.062	0.282	0	0.834	0.879
CRYAB	TP53	0	0	0	0	0	0.486	0	0.767	0.875
TP53	CRYAB	0	0	0	0	0	0.486	0	0.767	0.875
MAPT	PRNP	0	0	0	0	0.062	0.499	0	0.745	0.87
PRNP	MAPT	0	0	0	0	0.062	0.499	0	0.745	0.87
CTNNB1	TP53	0	0	0	0	0	0	0	0.863	0.863
TP53	CTNNB1	0	0	0	0	0	0	0	0.863	0.863
IL1B	VEGFA	0	0	0	0	0	0	0	0.857	0.857
VEGFA	IL1B	0	0	0	0	0	0	0	0.857	0.857
IL10RA	IL6	0	0	0	0	0.062	0	0.6	0.601	0.837
IL1B	TNFRSF1A	0	0	0	0	0.062	0	0	0.833	0.837
IL6	IL10RA	0	0	0	0	0.062	0	0.6	0.601	0.837
TNFRSF1A	IL1B	0	0	0	0	0.062	0	0	0.833	0.837
CASP3	IL6	0	0	0	0	0	0	0	0.836	0.836
IL6	CASP3	0	0	0	0	0	0	0	0.836	0.836
CRYAB	CTNNB1	0	0	0	0	0	0.673	0	0.514	0.834
CTNNB1	CRYAB	0	0	0	0	0	0.673	0	0.514	0.834
TP53	VEGFA	0	0	0	0	0	0.161	0	0.81	0.834
VEGFA	TP53	0	0	0	0	0	0.161	0	0.81	0.834
APP	CTNNB1	0	0	0	0	0.075	0.059	0	0.818	0.829
CTNNB1	APP	0	0	0	0	0.075	0.059	0	0.818	0.829
CASP3	IL1B	0	0	0	0	0	0.056	0	0.825	0.827
IL1B	CASP3	0	0	0	0	0	0.056	0	0.825	0.827
APP	BACE2	0	0	0	0	0.077	0.269	0	0.762	0.826
BACE2	APP	0	0	0	0	0.077	0.269	0	0.762	0.826
BACE1	PRNP	0	0	0	0	0.068	0	0	0.82	0.825
PRNP	BACE1	0	0	0	0	0.068	0	0	0.82	0.825
BACE1	BACE2	0	0	0	0.928	0.062	0	0.8	0.866	0.816
BACE2	BACE1	0	0	0	0.928	0.062	0	0.8	0.866	0.816
APOE	BDNF	0	0	0	0	0	0	0	0.815	0.815
BDNF	APOE	0	0	0	0	0	0	0	0.815	0.815
COL18A1	VEGFA	0	0	0	0	0.076	0	0	0.806	0.813
VEGFA	COL18A1	0	0	0	0	0.076	0	0	0.806	0.813
APOE	BACE1	0	0	0	0	0	0	0	0.801	0.801
BACE1	APOE	0	0	0	0	0	0	0	0.801	0.801
BDNF	VEGFA	0	0	0	0	0	0	0	0.798	0.799
VEGFA	BDNF	0	0	0	0	0	0	0	0.798	0.799
BDNF	IL6	0	0	0	0	0	0	0	0.794	0.794
IL6	BDNF	0	0	0	0	0	0	0	0.794	0.794
TNF	TP53	0	0	0	0	0	0	0	0.784	0.784
TP53	TNF	0	0	0	0	0	0	0	0.784	0.784
BACE2	TP53	0	0	0	0	0	0	0	0.779	0.779
TP53	BACE2	0	0	0	0	0	0	0	0.779	0.779
APP	S100B	0	0	0	0	0.062	0.045	0.5	0.558	0.775
S100B	APP	0	0	0	0	0.062	0.045	0.5	0.558	0.775
NGFR	VEGFA	0	0	0	0	0	0	0.6	0.455	0.772
VEGFA	NGFR	0	0	0	0	0	0	0.6	0.455	0.772
EPOR	IL6	0	0	0	0	0	0	0.6	0.451	0.771
IL6	EPOR	0	0	0	0	0	0	0.6	0.451	0.771
EPOR	GATA1	0	0	0	0	0.062	0	0	0.761	0.767
GATA1	EPOR	0	0	0	0	0.062	0	0	0.761	0.767
APOE	PRNP	0	0	0	0	0	0.451	0	0.585	0.763
DYRK1A	MAPT	0	0	0	0	0	0.488	0	0.557	0.763
MAPT	DYRK1A	0	0	0	0	0	0.488	0	0.557	0.763
PRNP	APOE	0	0	0	0	0	0.451	0	0.585	0.763
CASP3	VEGFA	0	0	0	0	0	0	0	0.76	0.76
VEGFA	CASP3	0	0	0	0	0	0	0	0.76	0.76
APP	SOD1	0	0	0	0	0	0	0	0.755	0.755
SOD1	APP	0	0	0	0	0	0	0	0.755	0.755
DYRK1A	SYNJ1	0	0	0	0	0.064	0.325	0	0.635	0.749
SYNJ1	DYRK1A	0	0	0	0	0.064	0.325	0	0.635	0.749
BACE1	MAPT	0	0	0	0	0.07	0	0	0.739	0.747
BDNF	TNF	0	0	0	0	0	0	0	0.747	0.747
MAPT	BACE1	0	0	0	0	0.07	0	0	0.739	0.747
TNF	BDNF	0	0	0	0	0	0	0	0.747	0.747
IL6	TP53	0	0	0	0	0.062	0	0	0.738	0.744
TP53	IL6	0	0	0	0	0.062	0	0	0.738	0.744
IL6	TNFRSF1A	0	0	0	0	0	0	0	0.74	0.74
TNFRSF1A	IL6	0	0	0	0	0	0	0	0.74	0.74
APP	BDNF	0	0	0	0	0.094	0.042	0	0.72	0.736
BDNF	APP	0	0	0	0	0.094	0.042	0	0.72	0.736
PSEN1	SORL1	0	0	0	0	0.084	0	0	0.723	0.735
SORL1	PSEN1	0	0	0	0	0.084	0	0	0.723	0.735
BDNF	IL1B	0	0	0	0	0	0	0	0.734	0.734
IL10RA	JAK2	0	0	0	0	0.077	0	0.6	0.339	0.734
IL1B	BDNF	0	0	0	0	0	0	0	0.734	0.734
JAK2	IL10RA	0	0	0	0	0.077	0	0.6	0.339	0.734
AURKA	SKP1	0	0	0	0	0.065	0.097	0.6	0.297	0.731
SKP1	AURKA	0	0	0	0	0.065	0.097	0.6	0.297	0.731
BDNF	S100B	0	0	0	0	0.062	0	0	0.724	0.73
S100B	BDNF	0	0	0	0	0.062	0	0	0.724	0.73
MAPT	TP53	0	0	0	0	0	0	0	0.725	0.725
TP53	MAPT	0	0	0	0	0	0	0	0.725	0.725
CTNNB1	UBC	0	0	0	0	0.064	0.158	0.6	0.227	0.724
UBC	CTNNB1	0	0	0	0	0.064	0.158	0.6	0.227	0.724
IL1A	VEGFA	0	0	0	0	0	0	0	0.716	0.716
VEGFA	IL1A	0	0	0	0	0	0	0	0.716	0.716
BDNF	CASP3	0	0	0	0	0	0	0	0.715	0.715
CASP3	BDNF	0	0	0	0	0	0	0	0.715	0.715
APOE	IL6	0	0	0	0	0	0	0	0.714	0.714
IL6	APOE	0	0	0	0	0	0	0	0.714	0.714
APOE	TNF	0	0	0	0	0	0	0	0.713	0.713
PRNP	PSEN1	0	0	0	0	0	0	0	0.713	0.713
PSEN1	PRNP	0	0	0	0	0	0	0	0.713	0.713
TNF	APOE	0	0	0	0	0	0	0	0.713	0.713
IL10	JAK2	0	0	0	0	0	0.06	0	0.7	0.706
JAK2	IL10	0	0	0	0	0	0.06	0	0.7	0.706
CASP3	TNFRSF1A	0	0	0	0	0	0	0	0.705	0.705
TNFRSF1A	CASP3	0	0	0	0	0	0	0	0.705	0.705
CASP3	IL10	0	0	0	0	0	0	0	0.7	0.7
IL10	CASP3	0	0	0	0	0	0	0	0.7	0.7
CTNNB1	TNF	0	0	0	0	0	0	0	0.697	0.697
TNF	CTNNB1	0	0	0	0	0	0	0	0.697	0.697
SIRT1	TNF	0	0	0	0	0	0	0	0.696	0.696
TNF	SIRT1	0	0	0	0	0	0	0	0.696	0.696
CRYAB	VEGFA	0	0	0	0	0.049	0.345	0	0.547	0.693
VEGFA	CRYAB	0	0	0	0	0.049	0.345	0	0.547	0.693
CTNNB1	IL6	0	0	0	0	0	0	0	0.692	0.692
IL6	CTNNB1	0	0	0	0	0	0	0	0.692	0.692
JAK2	TP53	0	0	0	0	0.049	0.056	0	0.685	0.692
TP53	JAK2	0	0	0	0	0.049	0.056	0	0.685	0.692
CASP3	SIRT1	0	0	0	0	0	0	0	0.689	0.689
IL1B	TP53	0	0	0	0	0	0	0	0.689	0.689
SIRT1	CASP3	0	0	0	0	0	0	0	0.689	0.689
TP53	IL1B	0	0	0	0	0	0	0	0.689	0.689
APOE	IL1B	0	0	0	0	0	0	0	0.688	0.688
IL1B	APOE	0	0	0	0	0	0	0	0.688	0.688
APP	TNF	0	0	0	0	0	0.102	0	0.664	0.686
TNF	APP	0	0	0	0	0	0.102	0	0.664	0.686
EPOR	IL10	0	0	0	0	0	0	0.6	0.235	0.68
IL10	EPOR	0	0	0	0	0	0	0.6	0.235	0.68
JAK2	TNF	0	0	0	0	0.062	0.056	0	0.668	0.68
TNF	JAK2	0	0	0	0	0.062	0.056	0	0.668	0.68
IL6	SIRT1	0	0	0	0	0	0	0	0.679	0.679
SIRT1	IL6	0	0	0	0	0	0	0	0.679	0.679
BDNF	PSEN1	0	0	0	0	0	0	0	0.677	0.677
PSEN1	BDNF	0	0	0	0	0	0	0	0.677	0.677
BDNF	IL10	0	0	0	0	0	0	0	0.675	0.675
IL10	BDNF	0	0	0	0	0	0	0	0.675	0.675
APP	IL1B	0	0	0	0	0	0	0	0.672	0.672
IL1B	APP	0	0	0	0	0	0	0	0.672	0.672
IL10RA	TNF	0	0	0	0	0.174	0	0	0.611	0.665
TNF	IL10RA	0	0	0	0	0.174	0	0	0.611	0.665
CASP3	JAK2	0	0	0	0	0.062	0.063	0	0.637	0.653
JAK2	CASP3	0	0	0	0	0.062	0.063	0	0.637	0.653
CASP3	PSEN1	0	0	0	0	0.062	0.213	0	0.565	0.651
IL1B	SIRT1	0	0	0	0	0	0	0	0.651	0.651
PSEN1	CASP3	0	0	0	0	0.062	0.213	0	0.565	0.651
SIRT1	IL1B	0	0	0	0	0	0	0	0.651	0.651
BACE2	PSEN1	0	0	0	0	0	0	0	0.648	0.648
PSEN1	BACE2	0	0	0	0	0	0	0	0.648	0.648
APOE	IL10	0	0	0	0	0	0	0	0.646	0.646
IL10	APOE	0	0	0	0	0	0	0	0.646	0.646
IL1A	TP53	0	0	0	0	0	0.128	0	0.61	0.645
TP53	IL1A	0	0	0	0	0	0.128	0	0.61	0.645
SKP1	TP53	0	0	0	0	0	0.252	0	0.54	0.641
TP53	SKP1	0	0	0	0	0	0.252	0	0.54	0.641
CTNNB1	JAK2	0	0	0	0	0.066	0.142	0	0.586	0.639
JAK2	CTNNB1	0	0	0	0	0.066	0.142	0	0.586	0.639
JAK2	SKP1	0	0	0	0	0	0.058	0.6	0.113	0.636
SKP1	JAK2	0	0	0	0	0	0.058	0.6	0.113	0.636
CASP3	SOD1	0	0	0	0	0	0.102	0	0.604	0.629
SOD1	CASP3	0	0	0	0	0	0.102	0	0.604	0.629
BACE1	BDNF	0	0	0	0	0.082	0	0	0.61	0.627
BDNF	BACE1	0	0	0	0	0.082	0	0	0.61	0.627
AURKA	UBC	0	0	0	0	0.062	0	0.6	0.073	0.622
UBC	AURKA	0	0	0	0	0.062	0	0.6	0.073	0.622
APP	TP53	0	0	0	0	0	0	0	0.621	0.621
TP53	APP	0	0	0	0	0	0	0	0.621	0.621
APOE	SIRT1	0	0	0	0	0	0	0	0.619	0.619
APP	IL6	0	0	0	0	0	0	0	0.619	0.619
IL6	APP	0	0	0	0	0	0	0	0.619	0.619
SIRT1	APOE	0	0	0	0	0	0	0	0.619	0.619
BDNF	MAPT	0	0	0	0	0.062	0	0	0.606	0.615
MAPT	BDNF	0	0	0	0	0.062	0	0	0.606	0.615
SIRT1	SOD1	0.046	0	0	0	0	0	0	0.613	0.615
SOD1	SIRT1	0.046	0	0	0	0	0	0	0.613	0.615
CTNNB1	IL1B	0	0	0	0	0	0	0	0.612	0.612
IL1B	S100B	0	0	0	0	0	0	0	0.612	0.612
IL1B	CTNNB1	0	0	0	0	0	0	0	0.612	0.612
IL6	S100B	0	0	0	0	0	0	0	0.612	0.612
MAPT	SOD1	0	0	0	0	0	0	0	0.612	0.612
S100B	IL1B	0	0	0	0	0	0	0	0.612	0.612
S100B	IL6	0	0	0	0	0	0	0	0.612	0.612
SOD1	MAPT	0	0	0	0	0	0	0	0.612	0.612
MAPT	SORL1	0	0	0	0	0.062	0	0	0.601	0.609
SORL1	MAPT	0	0	0	0	0.062	0	0	0.601	0.609
APOE	CASP3	0	0	0	0	0	0	0	0.607	0.608
CASP3	APOE	0	0	0	0	0	0	0	0.607	0.608
IL10RA	IL1B	0	0	0	0	0.151	0	0	0.556	0.607
IL1B	IL10RA	0	0	0	0	0.151	0	0	0.556	0.607
IL1A	TNFRSF1A	0	0	0	0	0.062	0	0	0.597	0.606
TNFRSF1A	IL1A	0	0	0	0	0.062	0	0	0.597	0.606
JAK2	VEGFA	0	0	0	0	0	0	0	0.605	0.605
VEGFA	JAK2	0	0	0	0	0	0	0	0.605	0.605
APP	SIRT1	0	0	0	0	0	0	0	0.604	0.604
GATA1	JAK2	0	0	0	0	0	0.139	0	0.559	0.604
JAK2	GATA1	0	0	0	0	0	0.139	0	0.559	0.604
SIRT1	APP	0	0	0	0	0	0	0	0.604	0.604
AURKA	CTNNB1	0	0	0	0	0.054	0.246	0	0.488	0.603
CTNNB1	AURKA	0	0	0	0	0.054	0.246	0	0.488	0.603
CTNNB1	MAPT	0	0	0	0	0	0.103	0	0.575	0.602
MAPT	CTNNB1	0	0	0	0	0	0.103	0	0.575	0.602
BDNF	SIRT1	0	0	0	0	0	0	0	0.601	0.601
SIRT1	BDNF	0	0	0	0	0	0	0	0.601	0.601
IL1B	PSEN1	0	0	0	0	0	0	0	0.6	0.6
PSEN1	IL1B	0	0	0	0	0	0	0	0.6	0.6
APP	DYRK1A	0	0	0	0	0	0	0	0.595	0.595
DYRK1A	APP	0	0	0	0	0	0	0	0.595	0.595
APOE	VEGFA	0	0	0	0	0	0	0	0.594	0.594
SIRT1	VEGFA	0	0	0	0	0	0	0	0.594	0.594
VEGFA	SIRT1	0	0	0	0	0	0	0	0.594	0.594
VEGFA	APOE	0	0	0	0	0	0	0	0.594	0.594
BDNF	TUBB3	0	0	0	0	0	0	0	0.59	0.59
PSEN1	SOD1	0	0	0	0	0.048	0	0	0.587	0.59
SOD1	PSEN1	0	0	0	0	0.048	0	0	0.587	0.59
TUBB3	BDNF	0	0	0	0	0	0	0	0.59	0.59
SOD1	TNF	0	0	0	0	0.049	0	0	0.583	0.587
TNF	SOD1	0	0	0	0	0.049	0	0	0.583	0.587
DDX5	MAPT	0	0	0	0	0	0.345	0	0.394	0.586
MAPT	DDX5	0	0	0	0	0	0.345	0	0.394	0.586
BDNF	SST	0	0	0	0	0.065	0	0	0.573	0.584
SST	BDNF	0	0	0	0	0.065	0	0	0.573	0.584
GATA1	TP53	0	0	0	0	0	0	0	0.583	0.583
TP53	GATA1	0	0	0	0	0	0	0	0.583	0.583
APP	RCAN1	0	0	0	0	0.087	0.118	0	0.522	0.582
DYRK1A	SIRT1	0	0	0	0	0.065	0.397	0	0.318	0.582
RCAN1	APP	0	0	0	0	0.087	0.118	0	0.522	0.582
SIRT1	DYRK1A	0	0	0	0	0.065	0.397	0	0.318	0.582
IL10	TP53	0	0	0	0	0	0	0	0.58	0.58
TP53	IL10	0	0	0	0	0	0	0	0.58	0.58
CASP3	VCL	0	0	0	0	0.047	0	0	0.571	0.574
VCL	CASP3	0	0	0	0	0.047	0	0	0.571	0.574
S100B	TNF	0	0	0	0	0	0	0	0.57	0.57
TNF	S100B	0	0	0	0	0	0	0	0.57	0.57
CASP3	TUBB3	0	0	0	0	0	0.161	0	0.507	0.569
MAPT	SYNJ1	0	0	0	0	0.079	0.362	0	0.325	0.569
SYNJ1	MAPT	0	0	0	0	0.079	0.362	0	0.325	0.569
TNFRSF1A	TP53	0	0	0	0	0.062	0	0	0.56	0.569
TP53	TNFRSF1A	0	0	0	0	0.062	0	0	0.56	0.569
TUBB3	CASP3	0	0	0	0	0	0.161	0	0.507	0.569
BDNF	SOD1	0	0	0	0	0	0	0	0.565	0.565
SOD1	BDNF	0	0	0	0	0	0	0	0.565	0.565
MAPT	SIRT1	0	0	0	0	0	0.27	0	0.426	0.563
SIRT1	MAPT	0	0	0	0	0	0.27	0	0.426	0.563
IL1B	SOD1	0	0	0	0	0	0	0	0.562	0.562
SOD1	IL1B	0	0	0	0	0	0	0	0.562	0.562
APP	COL18A1	0	0	0	0	0.111	0.457	0	0.162	0.56
COL18A1	APP	0	0	0	0	0.111	0.457	0	0.162	0.56
PSEN1	TNF	0	0	0	0	0	0	0	0.559	0.559
S100B	TUBB3	0	0	0	0	0.063	0	0	0.549	0.559
TNF	PSEN1	0	0	0	0	0	0	0	0.559	0.559
TUBB3	S100B	0	0	0	0	0.063	0	0	0.549	0.559
SOD1	TP53	0	0	0	0	0	0	0	0.553	0.553
TP53	SOD1	0	0	0	0	0	0	0	0.553	0.553
BACE1	CASP3	0	0	0	0	0	0.058	0	0.531	0.539
CASP3	BACE1	0	0	0	0	0	0.058	0	0.531	0.539
CRYAB	SOD1	0	0	0	0	0	0.311	0	0.355	0.537
RCAN1	SYNJ1	0	0	0	0	0	0	0	0.537	0.537
SOD1	CRYAB	0	0	0	0	0	0.311	0	0.355	0.537
SYNJ1	RCAN1	0	0	0	0	0	0	0	0.537	0.537
IL6	SOD1	0	0	0	0	0	0	0	0.535	0.535
SOD1	IL6	0	0	0	0	0	0	0	0.535	0.535
TNFRSF1A	VEGFA	0	0	0	0	0.062	0	0	0.524	0.534
VEGFA	TNFRSF1A	0	0	0	0	0.062	0	0	0.524	0.534
CASP3	IL1A	0	0	0	0	0	0	0	0.528	0.528
CTNNB1	IL10	0	0	0	0	0	0	0	0.528	0.528
IL10	CTNNB1	0	0	0	0	0	0	0	0.528	0.528
IL1A	CASP3	0	0	0	0	0	0	0	0.528	0.528
APOE	S100B	0	0	0	0	0.084	0	0	0.504	0.526
S100B	APOE	0	0	0	0	0.084	0	0	0.504	0.526
APOE	BACE2	0	0	0	0	0.062	0	0	0.513	0.523
BACE2	APOE	0	0	0	0	0.062	0	0	0.513	0.523
EPOR	VEGFA	0	0	0	0	0	0	0	0.521	0.521
IL6	PSEN1	0	0	0	0	0	0	0	0.521	0.521
PSEN1	IL6	0	0	0	0	0	0	0	0.521	0.521
VEGFA	EPOR	0	0	0	0	0	0	0	0.521	0.521
TP53	VCL	0	0	0	0	0	0	0	0.518	0.518
VCL	TP53	0	0	0	0	0	0	0	0.518	0.518
CASP3	S100B	0	0	0	0	0	0	0	0.517	0.517
S100B	CASP3	0	0	0	0	0	0	0	0.517	0.517
SST	VEGFA	0	0	0	0	0	0	0	0.517	0.517
VEGFA	SST	0	0	0	0	0	0	0	0.517	0.517
SOD1	VEGFA	0	0	0	0	0.063	0	0	0.503	0.514
VEGFA	SOD1	0	0	0	0	0.063	0	0	0.503	0.514
BACE1	SIRT1	0	0	0	0	0.049	0.101	0	0.472	0.509
SIRT1	BACE1	0	0	0	0	0.049	0.101	0	0.472	0.509
APOE	SOD1	0	0	0	0	0	0	0	0.507	0.507
SOD1	APOE	0	0	0	0	0	0	0	0.507	0.507
BACE1	IL1B	0	0	0	0	0	0	0	0.504	0.504
IL1B	BACE1	0	0	0	0	0	0	0	0.504	0.504
APOE	IL1A	0	0	0	0	0	0	0	0.502	0.502
IL1A	APOE	0	0	0	0	0	0	0	0.502	0.502
CTNNB1	DYRK1A	0	0	0	0	0.065	0.213	0	0.37	0.496
DYRK1A	CTNNB1	0	0	0	0	0.065	0.213	0	0.37	0.496
BDNF	SORL1	0	0	0	0	0	0.101	0	0.458	0.491
SORL1	BDNF	0	0	0	0	0	0.101	0	0.458	0.491
IL6	SORL1	0	0	0	0	0	0.417	0	0.155	0.486
SORL1	IL6	0	0	0	0	0	0.417	0	0.155	0.486
CASP3	GATA1	0	0	0	0	0	0.27	0	0.324	0.485
GATA1	CASP3	0	0	0	0	0	0.27	0	0.324	0.485
CASP3	PRNP	0	0	0	0	0	0	0	0.484	0.484
PRNP	CASP3	0	0	0	0	0	0	0	0.484	0.484
PRNP	SOD1	0	0	0	0	0	0	0	0.483	0.483
SOD1	PRNP	0	0	0	0	0	0	0	0.483	0.483
IL10	SIRT1	0	0	0	0	0	0	0	0.481	0.481
NGFR	TNF	0	0	0	0	0	0	0	0.481	0.481
SIRT1	IL10	0	0	0	0	0	0	0	0.481	0.481
TNF	NGFR	0	0	0	0	0	0	0	0.481	0.481
BACE1	TNF	0	0	0	0	0	0	0	0.48	0.48
TNF	BACE1	0	0	0	0	0	0	0	0.48	0.48
BACE2	MAPT	0	0	0	0	0	0	0	0.479	0.479
MAPT	BACE2	0	0	0	0	0	0	0	0.479	0.479
ABCG1	IL6	0	0	0	0	0	0	0	0.476	0.476
IL6	ABCG1	0	0	0	0	0	0	0	0.476	0.476
BACE2	DYRK1A	0	0	0	0	0.062	0	0	0.462	0.474
DYRK1A	BACE2	0	0	0	0	0.062	0	0	0.462	0.474
PSEN1	SIRT1	0	0	0	0	0.053	0	0	0.464	0.47
SIRT1	PSEN1	0	0	0	0	0.053	0	0	0.464	0.47
NGFR	S100B	0	0	0	0	0	0	0	0.469	0.469
S100B	NGFR	0	0	0	0	0	0	0	0.469	0.469
APP	IL10	0	0	0	0	0	0	0	0.468	0.468
BACE1	IL6	0	0	0	0	0	0	0	0.468	0.468
IL10	APP	0	0	0	0	0	0	0	0.468	0.468
IL10	S100B	0	0	0	0	0	0	0	0.468	0.468
IL6	BACE1	0	0	0	0	0	0	0	0.468	0.468
S100B	IL10	0	0	0	0	0	0	0	0.468	0.468
BACE2	RCAN1	0	0	0	0	0	0	0	0.467	0.467
RCAN1	BACE2	0	0	0	0	0	0	0	0.467	0.467
TBL1X	TP53	0	0	0	0	0	0	0	0.466	0.465
TP53	TBL1X	0	0	0	0	0	0	0	0.466	0.465
TP53	TUBB3	0	0	0	0	0	0.169	0	0.382	0.465
TUBB3	TP53	0	0	0	0	0	0.169	0	0.382	0.465
SIRT1	TBL1X	0	0	0	0	0.062	0.299	0	0.251	0.464
TBL1X	SIRT1	0	0	0	0	0.062	0.299	0	0.251	0.464
ABCG1	IL1B	0	0	0	0	0	0	0	0.464	0.463
IL1B	ABCG1	0	0	0	0	0	0	0	0.464	0.463
BDNF	IL1A	0	0	0	0	0	0	0	0.461	0.461
IL1A	BDNF	0	0	0	0	0	0	0	0.461	0.461
APOE	TP53	0	0	0	0	0	0	0	0.459	0.459
APP	SYNJ1	0	0	0	0	0.08	0	0	0.436	0.459
SYNJ1	APP	0	0	0	0	0.08	0	0	0.436	0.459
TP53	APOE	0	0	0	0	0	0	0	0.459	0.459
PSEN1	TP53	0	0	0	0	0.053	0	0	0.452	0.458
TP53	PSEN1	0	0	0	0	0.053	0	0	0.452	0.458
S100B	VEGFA	0	0	0	0	0	0	0	0.458	0.457
VCL	VEGFA	0	0	0	0	0	0	0	0.458	0.457
VEGFA	VCL	0	0	0	0	0	0	0	0.458	0.457
VEGFA	S100B	0	0	0	0	0	0	0	0.458	0.457
MAPT	UBC	0	0	0	0	0	0.348	0	0.193	0.451
UBC	MAPT	0	0	0	0	0	0.348	0	0.193	0.451
ABCG1	TNF	0	0	0	0	0	0	0	0.45	0.45
COL18A1	TNF	0	0	0	0	0	0	0	0.45	0.45
TNF	COL18A1	0	0	0	0	0	0	0	0.45	0.45
TNF	ABCG1	0	0	0	0	0	0	0	0.45	0.45
SST	TP53	0	0	0	0	0	0.13	0	0.392	0.448
TP53	SST	0	0	0	0	0	0.13	0	0.392	0.448
IL10	SOD1	0	0	0	0	0	0	0	0.445	0.445
SOD1	IL10	0	0	0	0	0	0	0	0.445	0.445
BACE1	SOD1	0	0	0	0	0.064	0	0	0.428	0.442
SOD1	BACE1	0	0	0	0	0.064	0	0	0.428	0.442
IL10RA	TNFRSF1A	0	0	0	0	0.062	0	0	0.429	0.441
TNFRSF1A	IL10RA	0	0	0	0	0.062	0	0	0.429	0.441
APP	VEGFA	0	0	0	0	0.067	0	0	0.425	0.44
SOD1	UBC	0	0	0	0	0.123	0.298	0	0.163	0.44
UBC	SOD1	0	0	0	0	0.123	0.298	0	0.163	0.44
VEGFA	APP	0	0	0	0	0.067	0	0	0.425	0.44
NGFR	TUBB3	0	0	0	0	0	0	0	0.439	0.439
TUBB3	NGFR	0	0	0	0	0	0	0	0.439	0.439
GATA1	VEGFA	0	0	0	0	0	0	0	0.436	0.436
VEGFA	GATA1	0	0	0	0	0	0	0	0.436	0.436
AURKA	CASP3	0	0	0	0	0.062	0	0	0.421	0.434
CASP3	AURKA	0	0	0	0	0.062	0	0	0.421	0.434
IL1B	MAPT	0	0	0	0	0	0	0	0.424	0.424
IL6	SST	0	0	0	0	0	0	0	0.425	0.424
MAPT	IL1B	0	0	0	0	0	0	0	0.424	0.424
SST	IL6	0	0	0	0	0	0	0	0.425	0.424
PSEN1	UBC	0	0	0	0	0.062	0.338	0	0.145	0.422
RCAN1	SOD1	0	0	0	0	0	0	0	0.422	0.422
SOD1	RCAN1	0	0	0	0	0	0	0	0.422	0.422
SST	TNF	0	0	0	0	0	0	0	0.422	0.422
TNF	SST	0	0	0	0	0	0	0	0.422	0.422
UBC	PSEN1	0	0	0	0	0.062	0.338	0	0.145	0.422
IL10RA	IL1A	0	0	0	0	0.063	0	0	0.408	0.421
IL1A	IL10RA	0	0	0	0	0.063	0	0	0.408	0.421
APOE	CTNNB1	0	0	0	0	0	0.11	0	0.376	0.42
CTNNB1	APOE	0	0	0	0	0	0.11	0	0.376	0.42
MAPT	TNF	0	0	0	0	0	0	0	0.419	0.419
TNF	MAPT	0	0	0	0	0	0	0	0.419	0.419
DYRK1A	SOD1	0	0	0	0	0	0	0	0.415	0.415
SOD1	DYRK1A	0	0	0	0	0	0	0	0.415	0.415
BACE1	NGFR	0	0	0	0	0	0	0	0.413	0.414
NGFR	BACE1	0	0	0	0	0	0	0	0.413	0.414
COL18A1	IL6	0	0	0	0	0	0	0	0.413	0.412
IL6	COL18A1	0	0	0	0	0	0	0	0.413	0.412
BACE2	SORL1	0	0	0	0	0.062	0.058	0	0.383	0.408
IL6	MAPT	0	0	0	0	0	0	0	0.408	0.408
MAPT	IL6	0	0	0	0	0	0	0	0.408	0.408
SORL1	BACE2	0	0	0	0	0.062	0.058	0	0.383	0.408
PRNP	TUBB3	0	0	0	0	0.062	0.348	0	0.109	0.407
TUBB3	PRNP	0	0	0	0	0.062	0.348	0	0.109	0.407
PRNP	SORL1	0	0	0	0	0.062	0	0	0.391	0.404
S100B	SOD1	0	0	0	0	0	0	0	0.404	0.404
SOD1	S100B	0	0	0	0	0	0	0	0.404	0.404
SORL1	PRNP	0	0	0	0	0.062	0	0	0.391	0.404
BDNF	TNFRSF1A	0	0	0	0	0	0	0	0.403	0.403
TNFRSF1A	BDNF	0	0	0	0	0	0	0	0.403	0.403
IL6	NGFR	0	0	0	0	0	0	0	0.401	0.401
NGFR	IL6	0	0	0	0	0	0	0	0.401	0.401
BDNF	EPOR	0	0	0	0	0	0	0	0.4	0.4
EPOR	BDNF	0	0	0	0	0	0	0	0.4	0.4
GATA1	IL6	0	0	0	0	0	0	0	0.4	0.4
IL1B	SST	0	0	0	0	0	0	0	0.401	0.4
IL6	GATA1	0	0	0	0	0	0	0	0.4	0.4
SST	IL1B	0	0	0	0	0	0	0	0.401	0.4
